# Supplementary material for: A theoretical model of factors influencing online consumer purchasing behavior through electronic word of mouth data mining and analysis
Source: PLoS One. 2023 May 18;18(5):e0286034. doi: 10.1371/journal.pone.0286034 (PMC10194948; doi:10.1371/journal.pone.0286034)
Supplement: S1 Dataset — (XLSX) [file pone.0286034.s001.xlsx]

## Sheet: Sheet1
comments
"外形外观：外观时尚，虽没有pro版的弧形玻璃的新鲜感，但全面屏的比例不比pro版差逊色，接近全屏的屏幕只有一点点的刘海，非常出色。背面是类似皮质的材料，手感非常不错！全机摄像头之多更是无比的时尚潮流，更是远近拍摄都满足得了。
屏幕音效：全面屏手机，非常满意。音效？也不需多说，真实感很不错。配送的耳机也是非常不错，真实现场效果还是不错的。
拍照效果：全机的摄像头实在多得不行！不论远近，总能清晰记录下精彩瞬间！微距拍摄，超远变焦，只能用强大超达。AI智能拍摄总能自动识别出拍摄情景，自动识物和文字翻译也证明了摄像头和手机无比强大的功能。
运行速度：8G运行内存超高速的处理能力，任何软件总是一瞬间能打开，新旧手机信息全部复制保存后，也没有出现卡顿，运行流畅，感觉非常好！
待机时间：4000+毫安大电池手机，能满足一天所需的娱乐和工作，超级快充一小时内就充满电，一次充电能满足一天活动，很强大！
其他特色：丹霞橙的颜色好看，新一代5G上网速度更是飞快，超级快充充满电不用一个小时，无线充电新鲜好玩，摄像头强大远近都清晰，前置摄像头把人拍得美美哒，AI智能脸部识别开锁，屏幕内置指纹解锁，免接触的隔空手势操作，超新鲜的功能总能给人带来无穷惊喜！！！"
"外形外观：非常漂亮，很薄，音质特别好，比我的vivo iqoo好
屏幕音效：屏幕棒棒的，颜色很正没有坏点
拍照效果：很清晰，比一般手机的好！
运行速度：非常快，安兔兔跑了将近44万，吃鸡很快，不卡，不掉帧（这点非常好）
待机时间：吃鸡特效全开打一把掉10个电！
其他特色：自带的屏膜非常好，在手有汗的情况下吃鸡压*还是很滑"
关注华为mate 30 5G手机已经很长时间了。现在迎来了5G时代。速度更快。所以果断出手。屏幕音效很好。拍照效果极佳。运送速度更快。待机时间更长。从很多方面华为现在的手机。已经超越了苹果。我果断的把苹果7plus手机卖掉。支持国货。体验新技术。
买了两部手机，一部mate30是在自营店买的，丹霞色，送给老婆的，感觉很棒，就是啥也没送，另一台mate30pro是在专卖店买的，也是丹霞色，自己用，丹霞色自营店缺货，以前一直用果果，现在必须支持国产，这的店送了一堆的东西，主要是送了无线充等，两部手机拿到后，是在感觉mate30比30pro看起来还霸气，pro版是曲面屏，所以看起来还不如30版宽，30版手感很好，贴膜也很合适，曲面屏贴膜有点麻烦！两款感觉差不多，有很多高科技的功能暂时用不上！
"外形外观：外观素皮非常漂亮，手感一流，总体厚度相对较厚，不过坠手感很好！
屏幕音效：屏幕非常不错，像素及亮度都很好，色彩也非常绚丽。
拍照效果：拍照那是杠杠的，人像模式背景虚化及美颜都很不错，有专业档，玩拍照也很不错哦
运行速度：运行速度很快，平时不怎么玩游戏，所以未做游戏测试，日长使用完全无压力
待机时间：待机时间至少一周，买来开机放了一周采用，电量还有一半以上。平时中度使用(导航、通话、信息、视频，浏览网页等合计约4小时)，剩余电量50%左右
其他特色：5G，期待5G网络的开通，素皮，真的手感非常不错"
华为手机真心不错 大屏幕 全面屏 外观漂亮，屏幕也很给力、拍照够用了效果也蛮好 运行速度是很快的 待机时间一天没问题 京东商品质量值得信赖 ，晚上下单次日送达 速度真快
"外形外观：很漂亮，做工也很细致，颜色也很漂亮
屏幕音效：屏幕色彩斑斓，没有色差还原度很好，。
拍照效果：拍张照片看看，很清晰，四个摄像头很给力
运行速度：八g运行内存速度很快，用起来很流畅。
待机时间：大容量电池，待机时间很长，看视频也很耐看。
其他特色：京东发货很快，特殊时期也很满意。物流很快。送货也很及时，快递小哥也很认真。"
心心念念的mate30到货了，盒装一如既往的大气，手机颜色星空银好看，开机速度快，简单设置了下，打开软件速度快，都是秒开，相机真的赞一个，多倍变焦，就相当于望远镜一样，厉害了华为，5g手机果真快，没选错京东物流一如既往快，满意
微距拍摄，超远变焦，只能用强大超达。AI智能拍摄总能自动识别出拍摄情景，自动识物和文字翻译也证明了摄像头和手机无比强大的功能。8G运行内存超高速的处理能力，任何软件总是一瞬间能打开，新旧手机信息全部复制保存后，也没有出现卡顿，运行流畅，感觉非常好！。现在迎来了5G时代。速度更快。所以果断出手。屏幕音效很好。拍照效果极佳。运送速度更快。待机时间更长。从很多方面华为现在的手机。必须支持国产，这的店送了一堆的东西，主要是送了无线充等，两部手机拿到后，是在感觉mate30比30pro看起来还霸气，pro版是曲面屏，所以看起来还不如30版宽，30版手感很好，贴膜也很合适，曲面屏贴膜有点麻烦！两款感觉差不多，有很多高科技的功能暂时用不上！华为Mate30 5G，国产手机中的领跑者！使用超强体验:科技感十足，4000万徕卡四摄，超广角30倍数字变焦，真的堪比专业相机。990处理器，运行吃鸡游戏，直接上…
"外形外观：很潮流
屏幕音效：很棒
拍照效果：很棒
运行速度：可以
待机时间：够长
其他特色：就是有点重，拿久了累"
外形很流畅，手感好。拍照清晰度高，给拍照发作业很适合嘿嘿。刚刚拿到手还没有试拍景色人物形象，不过借用镜头看了远处景色很怡人秀美，功能太强大了，好多都还没学习到，玩机技巧里面有详细介绍很好学的软件哦！这款手机真的很方便好用哦！
"外形外观：背面的圆环让四个摄像头的分布不在单调粗暴，更有美感！
屏幕音效：响亮清澈，放最大声也不破。而且比我笔记本电脑的外放还大声，以后洗澡边听歌一定很陶醉！
拍照效果：徕卡镜头，没啥好说的，强！
运行速度：还没玩大型游戏，最近也不打算玩，工作忙哎，日常使用杠杠滴！
待机时间：够用，比苹果续航强！
其他特色：感觉有点重，以后睡着玩手机估计手腕累得快。指纹跟人脸识别都很快！"
"产品外观一如既往的精致 橘色后盖仿皮纹的设计手感丰富 而且还有一些防滑的效果 侧面采用玫瑰金色的金属边框 与整体搭配相得益彰 屏幕显示效果色彩丰富 机器运行顺畅 后面需要时间继续检验
随产品本身附带耳机一副 充电线一副 透明树脂手机壳一个 手机壳多少有些映出淡蓝色 此外 机器屏幕已经是贴好膜的状态 处理的状态很不错
京东自营快递效率非常快 当天下单 次日基本确保必达 包装状态完好无损 令人安心"
"外形外观：从网上看了好些日子，对比了P40，P40PRO，P30PRO，MATE 30PRO，最终选择了屏幕最大的MATE 30 5G；拿到手的瞬间被这个亮银色惊艳到了好喜欢。
屏幕音效：音效好给力，各种音质都能适应，对喜欢音乐的我来说是种福音。
拍照效果：拍照效果很好啊，没有网上传得说比不过P40。这个效果就很好了，堪比相机
运行速度：运行速度没问题，之前买的水果11玩游戏烫手...
待机时间：待机时间跟电池有关系4200毫安的电池用三天没问题。
其他特色：之前用过华为的荣耀系列感觉还不错，这个超越荣耀好多倍了。"
一直观望华为手机，终于决定入手，机器的感觉还是很不错的，手感很好，很流畅，虽然没有用5g套餐，但是速度也很快的，充电超级快，超级快充真不是盖的哈，再来说说颜色，这款银色外壳实际是有点偏淡紫色的，还是很漂亮的，适合女士用，希望手机可以一直好用，给华为和京东都点个赞
"外形外观：外观设计新颖，高端大气，很漂亮，太喜欢了。
屏幕音效：看视频听音乐没说的声音大，没有杂音，音质感很好，很清晰。
拍照效果：拍照功能强大可比相机，像素高远近都拍得很清晰。
运行速度：机运行速度也是够快 ，非常流畅，不卡顿
待机时间：4200ma电池容量大，从早上到晚上8点没问题
其他特色：观 酷炫，充电速度超快"
"外形外观：惊艳到了，特别漂亮
屏幕音效：手感舒适
拍照效果：拍照效果特别好
运行速度：比之前用过的所有手机都快
待机时间：相信会更久
其他特色：新上手，还没逐一体验，相信不会差"
华为Mate30 5G，国产手机中的领跑者！使用超强体验:科技感十足，4000万徕卡四摄，超广角30倍数字变焦，真的堪比专业相机。990处理器，运行吃鸡游戏，直接上流畅极限帧，不卡顿不掉帧，画面流畅丝滑，机子发热一般般，体验超级好，游戏视频就不上图了，有喜欢吃鸡游戏的朋友可以交流一下^_^还有充电，这个必须要专评，4200的电池，我要是没记错，不到2小时就满了，具体时间没看，这个对喜欢玩游戏的我来说，真的是福音，真正超级快充。双卡双待，支持无线充电，但是需要单买充电器。跑分42万+，各种性能测试，完美。手机强不强，游戏一试便知，支持国人华为5G！
质量好，送货快，次日达，戴口罩，送上楼，手机功能全，速度快，手机克隆功能太好用了，太方便了，克隆速度太快了，克隆的内容太全了，我想克隆的通讯录，通话记录，日程（这个太重要了，原来换手机一点办法也没有，太不方便了，有了手机克隆完美解决），短信信息，图片，视频，文档，应用及数据，只要是你自己个性化的东西都能方便快速地克隆到新手机，无差错。新手机很好用，先说这么多，建议大家买。
等待多时的华为5G终于到手了，外观时尚，充满科技感，手感超好，饱满又圆润，做工精致，不愧我大华为出品。手机速度快，待机时间长，不停进行各种操作也能坚持一天，之后的一小时快充，能更好满足需要，手机的镜头和摄像头多，像素高，图像清晰，色彩还原度高，拍出的视频效果比苹果手机好不少
自己好多年没用过华为了，之前用的华为还是交话费赠的，近些年都是给家人买的华为，都说还不错，自己也选了一台，外观正面感觉都差不多 ， 背面摄像头很有特点，那一圈圈外环要是能设计成内凹的，手机背面立体感就更强了，运行速度真是快，照相效果也好，广角 聚焦 放大 都比11强一些。（同时给媳妇买的苹果11，30可以给11反向充） 前几天试了下5G，下载速度能达到18兆每秒。目前使用中，感觉比之前用过的任何手机都要强。
昨天晚上下的单，今天中午京东物流（精准送）准时送达，真的很棒！打开包装盒，我瞬间被惊艳到了，比起我的老机mate8，感觉直接高了几个档次，机身很薄，外型流畅，星河银也是我喜欢的颜色，中午吃完饭就赶紧进行两机之间手机克隆的数据迁移，完成之后就开始玩机了，手机运行的非常流畅，借用一句广告语那真是&ldquo;德芙巧克力，给人丝滑般的感觉&rdquo;app也都是秒开呀，接着一边听着优美的音乐一边尝试着新机的各种功能，录指纹，开通刷脸解锁，顺便又玩玩相机，远近景各拍几张慢慢欣赏，相机功能真是太强大了，远景相片颜色自然明亮，层次感强，近景细腻逼真。由于有数据迁移，新机的app几乎都要重新登录，不知不觉一个下午都过去了，我留意了一下，新机电池开机是45%，我大概从下午一点一直搞到晚上六点半左右就听到嘀的一声报警，一看手机将进入省电模式，电量只有20%了，重度使用五个多小时只用了25%的电，我认为，…
外形完美，轻重合适，单手操作简单方便。运行速度真的不错，对比苹果xs没有明显差距。上一次用华为手机还是P6，这么多年一直用苹果，这次华为真的有超越，中华有为！?
关注这款手机很久了，前天终于在京东下单，本以为非常时期到货慢，没想到第二天中午就收到了，马上拆开包装，换上4G卡试用，手机外观漂亮，第一次充满电待机时间2天多，拍照效果超级棒，像明信片一样。运行速度也快，很喜欢这款手机，待过段时间升级5G套餐，运行速度会更快
一直在等啊等，手机到了，很开心。一直在用华为手机，这款手机很赞，外观大气，手感好，音质很好，画面清晰，性能也很强大，喜欢，推荐购买！
外观是我喜欢的亮黑色，比我现在M20要长一些，手感很好，屏幕是全屏，要习惯一下，指纹灵敏度比M20差一些，但运行速度非常快，我今晚要把老手机的数据搬到新的手机里，是个浩大工程，估计要导一晚上了，待机时间还有待测试，应该非常好，拍照没得说，总归我喜欢华为，我支持华为！
"拍照效果：拍照很清晰，可以取代相机，摄影效果也很好，色彩还原度高
外形外观：手机很漂亮，翡冷翠，色彩艳丽，颜值高
屏幕音效：屏幕很清晰，出厂已经贴了一块膜，可以用一段时间，听了一下音效，外放声音大没有破音，耳机是赠送的效果还可以
运行速度：开机速度快，软件运行打开运行也很快，体验不错
待机时间：电池当然是华为手机的优势，比起其他手机电池是最耐用的
其他特色：还有就是操作系统已经被优化的不亚于苹果，还有很多特色，只有在用过一段时间后才能体会到"
"外形外观：很漂亮，做工很细致，颜色很漂亮，好看。
屏幕音效：屏幕色彩斑斓，沒有色差，还原度很好，响亮清澈，放最大声也不破。
拍照效果：徕卡镜头功能强大，可比相机，像素高，远近都拍得很清晰。
运行速度：机器运行速度很快，非常流畅，不卡顿。
待机时间：4200的电池，1小时就可充满电，电池续航能力强。
其他特色：支持隔空操作，还有配了一个40w的充电头，充电速度很快，各方面性能很强大，喜欢，推荐购买。给华为和京东都点个赞。"
非常时期京东还送货，非常感谢快递员！现在家里都是华为手机了，外观时尚大气，显示效果很好，声音好听还大，拍照清晰，充电很快。
物流很快，外观很漂亮，音效很不错，放歌音质很好，很清晰，拍照功能堪比相机，像素很高，很远的物体拉近都可以清晰拍到。运行速度很快，很流畅。电池4200ma，不算小。总之功能很强大，很好看，好评。
"特意用了一段时间再来评价的。好好好！！！这是第四个华为手机，品质一如既往的好。买了mate30才发现手机竟然充一次电能用24小时太棒了，麒麟9905g芯片真是不负众望，性能这么优秀，功耗还控制这么好，比起之前的960简直太好了。拍照秒杀苹果11，尤其夜拍进光量超越了人眼视觉感知，通透清晰。外观个人感觉是华为目前最漂亮炫酷的旗舰机子了。华为太牛了！（附踏青拍照样张）
外形外观：大气漂亮
运行速度：流畅不卡顿
待机时间：电池耐用，充电还很快"
"外形外观：很不错
拍照效果：比之前的11像素好多了 太棒了
运行速度：很快
其他特色：5g太棒了 很不错 很多功能都是苹果手机没有的 用起来很不错 玩游戏也不会卡顿
建议入手 我同学也准备买呢 618活动很给力 还会再来光顾华为店的"
"外形外观：外观好看，屏幕不宽，一只手很容易操作。厚度可以，周围圆弧手感很好。用起来起来很舒服
屏幕音效：屏幕显示很细腻，色彩很亮，特别是拍照的时候成像效果很好！
拍照效果：照效果非常棒，上面已经说了。花这么多钱必须效果好的！
运行速度：买回来用，反正比我的老手机快的简直天上地下，很满意！
待机时间：没有验证，用几天再追评
其他特色：其他特色就是各方面都好！?"
屏幕大，长宽比例非常好，适合单手操作。屏幕分辨率高，显示效果清晰。相机拍摄性能超强，系统运行流畅。屏内指纹使用方便。
双十一那天下单的，到今天上午终于收到货了，太高兴了，素皮版的，青山黛好看。好兴奋试用了一个下午，现在来分享一下喜悦的心情：一、从外形看，素皮版的青山黛好看，沉稳典雅，聚光与美于一体，我个人比较喜欢。二、从性能上看，Mate30 5G版本搭载的是华为首款旗舰5G SoG芯片990，7**+EUV制程工艺，集成了103亿晶体管，创新的达芬奇架构NPU，采用双大核+NPU微核架构，算力提升不少，功耗比起前代下降了不少，搭载16核Mali&mdash;G76GPU，支持超清游戏画面，游戏很流畅，可惜我不怎么玩大型游戏。三、最重要的是支持5G双模全网通，支持SA/NSA网络，支持5G/4G双卡，能智慧切换更优网络，时刻在线，支持更多频段，畅游全球。四、拍照方面，后置采用了4000万像素超感光摄像头、1600万像素超广角摄像头，800万像素长焦摄像头，随时随地拍摄，释放你的摄影创造力。另外，充电方面…
拿到手机特意试用了一些时间才来评论。物流很快，外观非常靓丽，音效很不错，放歌音质很好，很清晰，运行速度很快，很流畅。拍照效果出色，待机时间这个还好，轻度运用电池一天够用了。玩游戏很流畅，一点也不卡。用了好几部华为手机了，觉得挺好的，使用都很满意。
这手机是给老爸买的，3年前618买的mate9 32G 手机还很好用，电池还耐用，运行还很快，就是天天清内存有点烦，所以今年给老爸买的是256G，感觉用个10年不是问题了。华为的质量够硬，真心不错，老爸非常喜欢。试了一下5G上网，真的是快啊。
"华为 HUAWE|Mate305G旗舰芯片支持双模 SA/NSA4000万手机依旧是非常惊艳，后盖的亮面与磨砂渐变的手感非常棒，手机运行也很流畅。摄像优势也比较突出！4200毫安的电池应该可以支持一天的使用。期待华为能够推出更加惊艳的设备上午准时付的尾款，第二天下午就收到了，速度一般，超开心前几个月就想换手机了，一番选择后决定等华为的5G,之前也有专门去体验店试手感，对我个人而言，mate30的手感更合心意，不太喜@欢曲面屏，就愉快的拍板要买mate305G啦~不错不错的！会好好用的"
"外形外观:外观方正，厚薄合适，握持手感非常好。背面圆形四摄像头看起来很霸气，也很好看，真机比照片好看。
屏幕音效:屏幕素质非常棒，看起来很舒服。音效不好评价，本人不是音乐发烧友，对音效无感。
拍照效果:拍照没的说，色彩、还原度，跟一向自以为傲的苹果拍照比，个人感觉只高不低。图片有样张，自己看。
运行速度:毕竟是旗舰机，速度没得挑。
待机时间:本人不是深度用户，玩游戏不是很多，待机时间一天一点问题没有。
其他特色:华为的人性化功能做的还是很不错的，尤其是打通与电脑的连接，一碰传和多屏互动真心方便。"
"外形外观：观挺不错，好看， 颜色也挺好看的。
屏幕音效：屏幕效果挺好的，照片里的是护眼模式，没遇到网上说的任何问题！瀑布屏总感觉不安全，有点啥不小心的会很肉疼很肉疼，还是这种屏幕比较有安全感！音效还行吧，不特别在意，毕竟不会没事儿弄个外放哇哇的！
拍照效果：拍照就不多说了，强大！很强大！
其他特色：着漂亮，上手有质感，最喜欢后置摄像头的位置与布局 ，对华为有信心，用美特9发的评论，用三年多了，啥毛病没有，还很流畅，很坚挺，就是64G内存嫌小了，主要还是想换新手机！
待机时间：正常使用早上班到下班回家还有百分之40多的电。
运行速度：运行速度快，没毛病，没问题。游戏还没装呢，平时也就玩玩王者，美特9都没问题，这也更应该没问题了。"
"外形外观：如图所示挺好看的，屏幕也很大。玩游戏的话完全OK
屏幕音效：音效也很好，毕竟是旗舰机。
拍照效果：虽然不能和苹果11ron比，因为它也是三个摄像头很牛叉，但是对于一些业余爱好者小白还是绰绰有余的。
运行速度：新机运行速度都很好很快啊，用过三年之后就不知道了。希望安卓手机能做到用个三年五年都不卡的手机。那就牛叉了
待机时间：待机时间还是很好的，新手机新电池嘛还是4100毫安的大电池。
其他特色：支持隔空操作，还有配了一个40W的充电头这一点很良心。充电速度很快一个多小时就可以满电了，还配了耳机，音质也很好。"
"外观：是我喜欢的，感觉机型不错，背面那个摄像头设计感，传说中的滚筒洗衣机！确实很像！本人及家人一直用华为，忠实粉丝！
音效非常棒，很喜欢！拍照效果，回来打开特意试了，没得说，一个字：棒！
运行速度很流畅，孩子拿着下载了几个游戏，我不懂，不会玩那些游戏，孩子说非常好。
待机时间是华为mate系列里，最最吸引我的地方，个人感觉，出门一整天，在电话量特别大的情况，依然能够满足我的需求！让我不需要随身带充电宝啦，也不需要时刻在车里准备一个数据线了。从最初我用的mate9系列，我就深深爱上了它！颜色我一直喜欢黑色，这个是个人爱好。"
"外形外观：很好看，大方简洁，符合我的审美！
屏幕音效：挺高的，屏幕相对来说属于大的，音效也很清晰！
拍照效果：完全能满足我的需求，但是对拍照要求高的人可以去考虑p40听说拍出来更好！
运行速度：超级快，很棒！
待机时间：还没用完过，但是有一点值得提的是，充电超级快！
其他特色：充电速度很快，特别短的时间就充满了，很满意！"
外观漂亮，颜色灰中范紫喜欢。拍照效果很好。下载安装App超快。待机时间也很满意，充电快。支持华为。
"外形外观：外观高端大气上档次 做中意的就是那四个摄像头 炫酷
屏幕音效：六点几寸的大屏用起来很是上手音效音质毋庸置疑是令人惊叹的好处之一
拍照效果：像素清晰且功能多样自带美颜这一块也是最喜爱的一功能自然美丽
运行速度：运行和反应速度非常快 手触感应也特灵敏
待机时间：待机时间很长 不会出现大耗电情况"
这款华为手机我觉得外观设计蛮好看的，我选的是黑色的，拿在手上，觉得分量比较重的，这个是人脸识别的，脱下一直戴的眼镜还识别不了，这个手机是5g的，看视频和图片非常非常快，买的256g的，希望这个手机不要再像其他的国产手机一样会在后台下载流氓软件，这是我最痛恨的，总之蛮好的
这是在京东购买的第五部手机了。京东的送货速度依然很快。开箱就被mate30的颜值给惊艳到了。比起我用了三年的mate9好太多了，上了几个档次。开机试用，非常流畅。打开各种app基本都是秒开。手机音质很好，特别是插上耳机听歌非常棒。手机拍照很清晰，特别是在暗光条件下很不错。待机和续航能力还没检验，待追评详说。
一直很喜欢用苹果，因为它的系统流畅度很好，安卓一直有越用越卡顿的问题。但这次换手机，同事都推荐买华为，对比了一下性能，果断买了mate30的5G版。用了快一个月，才来评价。什么相机呀，电池容量啦，苹果真是没的比，虽然有些小地方苹果还是好用些，但大体上已经非常优秀了。华为，赞?
外观上：外观很酷炫，果然翡冷翠最美，爱不释手啊，浓浓的科技感；屏幕上：超级清晰，明显感觉比旧手机的分辨率高处很多，好像视力都好了，音效上：也有很强立体感，不错；拍照上：没的说，夜间也比较清晰，自动识别人像模式；运行速度：6到飞起，本来还说想跑个分，感觉没必要了：待机时间：平时不怎么玩手机，充一次用一天多；充电上：40w快充，一个多小时就充满了，看得见的电量增加。
华为牌5G旗舰手机Mate30手机，双卡双待。8GB的运行内存，128GB的机身存储，安卓操作系统，支持NFC功能。全网通手机，2019年11月面市，支持无线充电，也支持反向无线充电。有线充电400W快速充电，充电时间短，待机时间长。麒麟5G990旗舰SoC芯片，4000万超感光徕卡影像，照相清晰，支持夜拍。配有4个摄像头，配有多种智能黑科技，物超所值的智能手机，运行速度很快，不卡机。京东商城自营商品，发货快，好评。
"外形外观：美观大方超级喜欢，质感真的好。
屏幕音效：屏幕清晰高大上。最爱华为
拍照效果：爱自拍美女的神奇，清晰美丽
运行速度：运行速度那是快的，我买的256的内存，运行速度绝对好用，喜欢的下手。买的5g的。很好"
外观很漂亮，亮黑色，研究了很久决定买的mate30 5g，底下有耳机孔，上面有红外功能，这是最满意的，屏幕效果很清晰，拍照效果虽然不如p系列，但是日常使用还是可以满足的，运行速度很快，因为是昨天下午到的，晚上手机充满，到现在还有七十的电，充电时间从百分之十到百分之百用了一个多点，还好，也没感觉很快，可能是电池太大了吧，声音很大，整体来说很喜欢，用段时间再来补充。
颜色大气，后盖板手感正好，太滑的那种用起来容易出意外，声音效果非常好听，感觉能听到些低音的效果，拍摄室内点光源，不是白茫茫的那种，旁边的暗角也都能真实反映出色彩，对焦强悍，人脸细节清晰，5G网速确实快，屏幕显示的效果也非常好，细腻真实好看，手机反应快，电池耐用，导航还没试，相信支持华为，华为毕竟是我们中国人自己的品牌
"外形外观：第一次用华为手机，mate30给我的感觉就是一个字，好，外观漂亮，手感很好，值得拥有。
屏幕音效：听音乐声音很美，音效非常棒，特别是耳机的音效特别好，立体声效果很强?。
拍照效果：4000徕卡相机拍的效果就是不一样，特别美，特别赞?
运行速度：运行速度就一个字，快，比我之前用的手机快多了。
待机时间：昨天11点到货有60％的电，用了一天24小时了还有20％，不得不承认待机时间长。
其他特色：其他我就不想说了，总之就一个字，好，很好，非常好，非常愉快的一次购物。"
之前在另一个电商平台买了一个里面瑕疵很多有油污有磨损，换了之后依然如此。最后还是选择了京东，虽然价格不那么优惠，但是总算是没有以上问题了！和iphone11 pro max比，非常的轻，携带非常方便！且很苗条，女生一只手拿着不费劲！青黛绿很好看，很高端的感觉！买来是给妈妈用的，性价比很高！
物超所值，外形外观太酷了，制作工艺特别好，很有质感！奥利奥光圈特别绚烂夺目，5G网络，屏幕操纵反应很快，音响喇叭效果杠杠的。拍照功能很强大，可以有各种模式，拍的也特别清楚，完全可以满足和胜任日常各项拍照需要，待机时间也很长，不错！总之就是灰常灰常灰常灰常喜欢啦，不错，值得推荐！
"外形外观：漂亮，还是钟情黑色，百看不厌
屏幕音效：音效不错，声音清亮
拍照效果：层次清晰，效果棒棒的，还要继续努力
运行速度：超乎想象的快，屏幕指纹锁，解锁超级快
待机时间：从上午10点多拿到手60％电量，到现在还有21％
其他特色：我最早的华为手机是P6,算是老用户了。中间换了苹果，再次换回华为，华为加油?！"
"目前感觉不错，昨天到的，还在适应期
其他特色：用手指关节再屏幕画S直接就可以截长图，挺新颖的呢
拍照效果：很清晰，放大30倍就不用跑过去蓝自己想看的了?
待机时间：充电半小时能用一天呢
屏幕音效：屏幕很大，屏幕亮光很舒适
运行速度：快的很
外形外观：好看，大气"
7P的摄像头被娃给摔坏了 终于可以换新手机了 哈哈哈 这次来支持一下国货 选了华为mate30 我最爱的紫色非常养眼 物流很快 系统操作与ios有一些区别 不过习惯了还是挺快捷的 屏幕显示颜色鲜艳 清晰 拍照自带美颜 系统和苹果比不算特别流畅 但是也在接受范围内 很满意
手机很漂亮，星河银太赞了，根据角度视觉效果也不一样，男女都合适用，媳妇儿也买的这个色。厚薄合适，手感不错，拿着有质感但不会感觉重。V9因为过年泡水了指纹解锁用不了了，加上也用了两年半了，所以决定换手机，华为的质量值得信赖。具体体验效果等用一段时间了再追评。再一次称赞京东物流，真的快！
"外形外观：高端大气，低调奢华。
拍照效果：超清广角，完美。
运行速度：超快反应，游戏超清不掉帧。
待机时间：4000多毫安大电池，超长待机。
屏幕音效：超大屏幕，游戏/拍照 大视角。"
外形外观：时尚前沿，潮流大气。屏幕音效：大小适中，声音清晰。拍照效果：清晰完美，堪比一般相机。运行速度：速度特别快，一点都不会卡。待机时间：电池耐用，快充一小时即可。其他特色：春节的时候购买华为手机一款，感觉特别的好用，趁着618赶紧入手一款5G手机！2020年是5G建设元年，强烈支持国家战略规划，支持国产品牌发展，华为是我国最具有国际影响力的企业，鉴于&摩擦所带来的影响，我非华为不买。最后，还是说，支持京东！
"外形外观：外观非常惊艳，而且配色也非常好看，本想买青山黛的可惜买的时候没货，就远了翡冷翠的，也是非常好看
屏幕音效：屏幕显示效果很好，而且音效也非常棒，准备再配一个耳机
拍照效果：拍照效果说真的，感觉还是有点失真的，但是相机里的一些特色功能也很好玩，比如慢镜头，真的是爱死了，而且相机里的专业模式也可以调教出非常出彩的照片
运行速度：这个没得说，就是快，chuachua的
待机时间：基本一天一充，试过电量15%的时候充电，快充可以在一小时左右充电到96%，赞
其他特色：还有一些非常人性化的设计小功能等，不过有些体验还是有点差的，比如双击亮屏，有的时候就不是很好用。
总结:整体还是非常不错的，还是很香的"
"外形外观：裸机质感很好，大小也正合适，还是喜欢黑色，沉稳大气。随机就贴好了屏幕膜，省心。
屏幕音效：清晰细腻，颜色鲜艳。通话音量挺大，通信质量也不错，外放中规中矩，听个响，毕竟是手机不是音响。
拍照效果：拍照没的说，小微单水平吧。长焦广角都有，出门旅游很实用
运行速度：毕竟是最新旗舰，现在很流畅，打开APP也很快。卡不卡要用个两年再看。
其他特色：总体感觉棒！5G暂时还试不了，明天去联通营业厅问问128的套餐。30也是曲边屏就好了。"
京东的这个配送速度真的是超赞，上午下单，下午就到货，感觉比坐公交车去实体店买都快哈哈。收到手机，打开盒子，包装很严密，手机很有质感，女孩子入手了黑色，酷酷的，出厂自带手机壳和贴膜，开机很快，功能很多。试了一下拍照功能，特别给力，背面的摄像头设置非常创新，不管是前置还是后置摄像头，都帅气的不得了。大爱华为！！手机触感很好，速度很快，一个小时快充充满，电量一直玩能用一天。音效也特别好，音质非常好?
"外形外观：做工很好细致，颜色也很漂亮，不错
拍照效果：拍张照片看看，很清晰不会糊，四个摄像头很顶力
运行速度：8g运行内存速度非常快，用起来很流中流畅
待机时间：大容量电池，待机时间很长，玩游戏看视频也很耐用
其他特色：京东发货非常快，昨天下单第二天中年就收到了，小哥服务好！态度很好。"
等了好久总算降价，手感很好，屏幕大效果好，屏下指纹还行。总体来说好评，满意
"外形外观：给父母买的，老人很喜欢，外观也很大气
屏幕音效：屏幕很大，很亮，字体放大，老人看着也不费眼睛
拍照效果：聚焦效果很好，拍快手很哇塞
运行速度：没试游戏，应该问题不大，运行速度很快，用一段时间再看看
待机时间：老人用，不玩游戏，可以待机一天多
其他特色：本人自用苹果，不相信安卓，不过这次父母要求用华为，买了一个，还不错，国产技术越来越好"
这款手机之前给儿子买了一个黑色的，儿子非常喜欢，5G的。超薄款拍照非常清晰，效果好(?▽?)速度超快，待机时间长。自己也喜欢上了，果断入手一款冷翡翠色的，本来喜欢紫罗兰色的。但是需要调货，不想多等了，就买了冷翡翠色的。如果五一有活动。再入一款给老公用o(≧v≦)o物流好快，上午拍的，下午就到了(*^▽^)/★*☆快递小哥服务态度很好！感谢(?&acute;&omega;`?)
"外形外观：外观华丽高端大气上档次，嗯，手感特别好。
屏幕音效：屏幕颜色艳丽，声音有环绕的感觉特别通透，整体感觉很好。
拍照效果：主打就是拍照这个拍照带20倍数码变焦，广角自拍，带美颜功能。
运行速度：运行内存是8个g的存储容量是256个g呢，特别好用速度很快。
待机时间：待机时间我感觉时间挺长的，嗯，比我想象的要好的多的多的多，这个很耐用。
其他特色：其他特色应该就是屏幕上的指纹解锁吧，比我之前在手机后背解锁显得要高级一些，但是没有后背解锁来得快。"
"外形外观：整机很轻薄，屏幕屏占比很高，虽然屏幕比mate20增大了，但机器id设计的很棒，握持手感很薄，单手操控和操作6.1寸机器差不多，这次的系统ui相当流畅，配合全面屏手势行云流水，5g版本sa/nsa双模并向下兼容4g/3g/2g很牛，原以为定价超过mate 20 x 5g版本，结果售价很惊喜，做工也很棒，值得购买。京东配送也很快。
屏幕音效：单扬声器，但效果也很不错了。
拍照效果：拍照宽容度比较不错，相比30 pro还是逊色了一点
运行速度：速度非常快，系统优化很强。"
收到货外观和京东网上图片一样，发货速度快，下单第二天上午就到货了，收到货和预想的差不多，手机运行反应速度快，拍照高清，外观高端大气上档次，我一直都是用华为mata系列手机，我觉得mata系列款拿在手里有质感。
京东物流，一如既往的快，下午买的，第二天上午就到了。用了两天感觉不错，反应速度很快，用起来流畅度也很高，上手非常的舒服，自己买的星河银。自己感觉这个颜色还不错。拍照还是很强的，毕竟是华为的专攻，特别是夜拍，真的很不错，拍出来特别的好看，都不用后期处理。用了两天感觉电池特别的耐用，非常喜欢基本上可以一天一充，如果只是基本使用可以两天一充。充电速度也是很不错的，基本上平常充个半个多小时就行了。非常喜欢
"外形外观：真的很漂亮，手感很棒。
拍照效果：这个是特点，拍照效果很清晰，自带美颜。超级喜欢的手机，真的值得推荐给大家，内存也足够大！因为是5G，可以未来几年不用更换手机。特别是女生很适合买！如果有换机可以考虑这一款手机，我主要还是需要更换手机。我老公也是很喜欢，准备再买一台！"
"外形外观：新颖设计风格现代时尚，四个摄像头，尺寸对我来刚刚一手可以把握。
屏幕音效：屏幕分辨率真的超级给力，音效非常好立体感强。
拍照效果：拍照效果是华为的优势。那是可比专业相机。
运行速度：5G速度，真的不是盖的。
待机时间：待机时间长，最主要充电非常快，超级快充也可以无线充电。
其他特色：支持国货，支持华为"
外形外观：屏幕大，正面中规中矩，背面摄像头部分设计很霸气！屏幕音效：屏幕大！看着很舒服，显示亮度也很自然。拍照效果：拍照效果挺好的！颜@彩饱和度都非常真实，没有失真也不会曝光过度。运行速度：新机肯定是运行流畅的，用一段时间再看，希望华为手机系统能经得起考验！其他特色：屏幕下端指纹解锁，脸部识别，其它特色待使用时慢慢&ldquo;开发&rdquo;。
"外形外观：手机外形炫酷，特别是奥利奥摄像，真好看。
屏幕音效：音量很大，但是没有破音，屏幕清晰，色彩艳丽。
拍照效果：拍照很不错，尤其是前置比别的手机强大太多。
运行速度：开机速度非常快，程序秒开，非常流畅。
待机时间：机子刚上手没有测试，按以前用的mate中轻度应该能两天一充。
其他特色：翡翠冷真心好看，一开始想买银色，但感觉不耐看。"
这是我用mate系列的第二部了，华为信号没的说很稳定，通话很清晰，信号很强，电很耐用，声音很大，音质单扬声器并不那么差，99*处理器，运行大型游戏直接上极限 不卡顿不掉帧流畅丝滑，机子发热的情况可以忽略体验超级好， 还有这个快充超级的快，大概也就是7*分钟左右，这个42**毫安的电池就充满了，其中的无线超级快充堪比一些有线快充一个半**就充满了，本人对于拍照要求不高，但是mate系列的拍照一直都是名列前茅的，毕竟是一分钱一分货。
收到货了，首先京东的物流是真的快而且服务很好，赞一个快递哥哥；手机外表有一层膜保护者，手机的外观设计非常好看，这个橙色的背面很有设计感，高大上，拿在手上刚刚好；开机速度很快，也很流畅，试了下拍照功能，很清晰也很多功能，很适合爱拍照的人儿；里面还送了一个手机套，第一次用华为手机，相信不会让我失望的，内存也很大，以后可以疯狂拍照看电影都没问题了。
第一次入手华为手机，是为了配上华为笔记本的一碰传功能，入手前一直纠结买30还是30pro，pro功能强大，但对于手残党的我，瀑布屏似乎不太适合我，最终选择30，很喜欢青山黛，但一直缺货，于是选择了翡冷翠，拿到手后非常惊艳，外壳渐变色光泽，非常炫酷，很喜欢。打开手机屏幕，色彩鲜艳，输入屏比之前手机大，很方便，就是输入方式还有待适应。华为想得很周到，有很多人性化设计，免去了使用时候的繁琐，还自带了很多常用软件，不需要再去单独下载，直接上手，手机克隆也省去了很多麻烦。手机里面配的玩机技巧，非常适合我这个第一次用华为手机的人，慢慢学慢慢学，最最最重要的是，碰上了降价500的活动^_^^_^很欢喜
"外形外观：超美
屏幕音效：超炫
拍照效果：超快
运行速度：超快
5G测速，几秒钟用了将近1G的数据流量，看来目前5G最好的应用就是5G测速！"
"从p9换到mate30,真的鸟*换炮。跟很顺畅，系统比之前的好好看很多，ui有升级，很不错。最主要的是手机续航强了太多，充电速度很快。虽然屏幕不是2k，但是感觉还不错。总体来说，很体面。手机质感很好，这点华为一直不错。之前去实体店看过，感觉一般，但是自己买回来，拿在手里，越看越好看。赶上活动降价五百，24期分期无息，很爽。"
"外形外观：很舒服！后壳皮质的，手感很好！
屏幕音效：还没放歌，待定！应该也不会差的！哈哈?
拍照效果：像素很好，杠杠的。30倍变焦下的照片也很可观，夜间拍照的话，后面再看看哒
运行速度：很流畅，还没下载游戏，等玩了以后追评！
待机时间：4000+电池，看怎么用吧，还是挺好的
其他特色：新机入手，有待发现！哈，后面再追评"
等了一天终于等到自己心仪的手机，迫不及待的拆封验收，操作，感觉真的很棒，虽然我这里5G还没有覆盖，但是手机操作反应是真的快啊，比我的手机好多了，终于没有再感觉到卡顿了，终于可以开心的玩游戏了，自带很多软件也都是实用的，目前还在操作之中，评论完之后立马就换卡，换手机，大力表扬
支持国货，支持华为！颜值很高的一部手机，支持5G网络，中度使用一天，才用了一半的电，而且充电是40W快充，充电很快的。上午速度也很快。迅雷下载的文件也能找到，也能直接用数据线拷贝到电脑。不像某果的，下载后文件后，找不到文件，而且有的文件拷贝到电脑的格式发生了变化，电脑上不能直接打开。
外形非常漂亮，酷炫的色彩，手感很好，尤其是超长的续航能力，今天操作了大半天才用了40％的电量，而且运行的速度超快，5G的手机和网络就是不一般，科技的发展日新月异。屏幕滑动软件操作灵敏度非常之快，各种拍照模式更是堪比专业相机，而且色彩鲜艳，特别是专业模式，还在摸索熟悉中，期待能够拍出更好的照片呢。
一直都选择咱们华为手机，尤其大爱华为手机的像素，一款比一款像素高，完全可以拿来放大做大片，堪比某些照相机。在一个就是咱们华为手机的音质，很柔让人听了很是舒服。在一个就是此款的界面，设计的很大方，字体设计的也很美，充电器的配置是越来越高级，真是秒充。
已收货，发货迅速，外观非常的酷，是我喜欢的颜色，屏幕手感不错，拍照效果赞?一个，8G的运行内存，256G的存储内存够用了，买回来用了快一天半了今天才充的电总之非常满意，十分好评。
"其他特色：送货速度非常好，上午下单下午就送到了。
外形外观：外观我个人觉得谈不上惊艳，总体感觉还可以，背部不容易粘指纹。
屏幕音效：屏幕够用了，显示清晰。
拍照效果：拍照效果非常好，比以前的9好太多了。
运行速度：运行速度很快，但还没感觉比我以前的mate9快太多。
待机时间：待机时间和9差不多。"
"外形外观：很喜欢mate系列的商务范 已经不是第一次用这个系列了 很有档次的手机 个人感觉更钟情平面 所以放弃了pro 做工分量很有质感
屏幕音效：这次没有上2k是我没有想到的 不过1080也够用 毕竟自己是实用主义者 音效比较中庸 个人比较满意
拍照效果：摄像头外观很酷 设计的很经典 效果那时不用说 更上一层楼了
运行速度：mate的运行速度根本不用担心 我身边十五个苹果老用户的同事这次都换了30 充分说明了体验得到了很多人的认可
待机时间：每天两小时左右游戏 正常使用两天没有问题
其他特色：妹特是我的首选 不必多说 用着就是合适 希望40有更大的进步 支持华为"
"外形外观：银色很漂亮，很独特的颜色，很大气
屏幕音效：非常清晰，音效堪比小音响，比苹果强太多
拍照效果：四个摄像头，肯定很强大
运行速度：还没开始用，麒麟990肯定很强大，冲着5G来的。
待机时间：一天不用充电肯定妥妥的
其他特色：有3.5mm二级插孔，很实用，屏下指纹很方便"
上一个是华为p20手机，感觉很不错，与苹果相媲美，算是国货的精品。新手机目前一天重度使用续航能力还算可以，算是物有所值。音质方面之前没什么侧重跟研究，但是一打开外放就感觉低音的部分非常浑厚，还让人有一种耳目一新的感觉，摒弃了华为以往那种只注重 CPU 注重性能的手机，那于其他的娱乐方面，这一次是非常有加强的。从P20开始用超级快充，充电速度的确没的说，而且还同时出了27W的无线快充，非常好用。信号目前5g还没有开通，所以4G跟5g的差别不大。
"外形外观：特别时尚，科技感十足
屏幕音效：屏幕分辨率高，色彩饱和度高
拍照效果：清晰度高，色彩鲜艳，饱和度高
运行速度：速递飞快，不卡顿，反应灵敏
待机时间：待机时长很久，2天一充电
其他特色：握持感很好，后壳时尚，特别喜欢4摄像头圆形的设计感觉，跟独特，识别度高。
这个手机是618给母亲买的，降价200元，母亲很喜欢。尤其拍照效果绝对是顶尖的，音效和屏幕显示效果非常好，我自己也计划放弃苹果，转投菊花阵营，入手Mate 30Pro。"
外观特别漂亮，屏幕尺寸也够大，超级喜欢。朋友说5G电池不是太禁用，等用段时间试试。
"外形外观：外观很好看，后盖不粘指纹，手感很棒。奥利奥摄像头辨识度高
屏幕音效：屏幕显示清晰，声音效果也比较好，能满足日常需求
拍照效果：拍照效果好，比不上Pro，但是还是旗舰水准的
运行速度：奶奶提5GSOC，性能强，不打游戏，只是看看视频这些，性能已经过剩，运行非常流畅。5G信号好，网速快。
待机时间：正常使用一天。
其他特色：华为加油！！！！"
"拍照效果：不容易产生模糊不清现象，拍照速度快，画面清晰度比较好，拍显示屏画面也比较清晰，没有虚闪现象。
待机时间：充满电，可以使用将，近2天，充电速度很快。如果持续玩游戏看视频，也可以使用一天，不用担心没电。
运行速度：指纹解锁，面部识别很快，系统很流畅，无任何卡顿现象，"
"外形外观：丹霞橙绝对惊艳，素皮外壳手感好，圆形后摄设计超赞
屏幕音效：分辨率高，6.62英寸的全面屏，看电影，玩游戏一流
运行速度：麒麟990 5G芯片，玩王者丶吃鸡超流畅。机子到手马上升级了5G套餐"
"外形外观：个人感觉很喜欢华为mate30不喜欢Pro曲面的，外观大气有档次，拿在手里整个人的气质都变了。
屏幕音效：屏幕音效很棒
拍照效果：拍照效果超清，能够捕捉到人的每一个瞬间，记录生活，拍照生活，很棒，很喜欢，大爱mate30
运行速度：非常乱，麒麟990超级的运行速度，让手机速度变得不只是一个档次
待机时间：很长，不玩游戏可以用两天"
速度快，屏幕超清，外观靓丽。正常用待机时间一天。希望电池能用久点。。手机屏自带薄薄的保护膜，可以用一段时间再换贴膜，还送了一个透明保护后壳，总体非常满意。
外形外观：外形时尚润滑，手感舒适。玻璃外壳与颜色结合很巧妙，看上去很养眼。屏幕音效：小刘海的全面屏，分辨率高，肉眼看没有颗粒感，颜@真，操作流畅顺手。音效非常好，声音开到最大都没有杂音，影音效果出众。拍照效果：拍照效果真是没的说，照片成片很棒。30倍变焦，拍远景也舒服。运行速度：麒麟990的处理器，运行流畅。华为不断更新的系统，操作起来很顺手。待机时间：待机时间长，高强度使用可以一整天。其他特色：最好用的我觉得就是网络了，同样的环境，我的华为手机就比其他品牌的手机信号好。
Mate30 5G用一段了，感觉还不错，华为优化的安卓系统还是比较好用，操作很流畅功能很好，手机做工挺好，直屏这款很实惠，触感好也好贴膜，5G未来趋势，华为5G还是值得肯定，确实是很快，但不是所有位置都有，拍照确实很清晰，有景物自动识别优化，成像质量很好，摄像不是主打没有Pro的电影镜头，经常视频的可以选Pro那款，手机电池够大待机时间还可以，充电是很快，这款在当前还是很有性价比，不错
"速度依然很快就到了。到手马上拆开，外观很好看，速度也很快。
还送了手机套，非常贴心。
照相功能强大。
流畅，清晰。
发现，还自带了一张手机膜。。。太贴心了。。。
感觉真的挺好，支持国产，支持华为。。"
"外形外观：这款手机真的非常的好看，后面的屏幕圆圆的，像一个大眼睛，非常的可爱，非常的有意思
屏幕音效：屏幕非常的高清。颜色特别的逼真，非常的好用，很适合长期去使用手机保护眼睛非常好
拍照效果：拍照效果真的没得说，无可挑剔，这款手机最大的功能就是它的拍摄拍照的。功能，像素非常的好，拍出来的照片就和单反一样，非常的清晰，非常的漂亮，而且还有虚化效果，很专业的效果，就像一台随身的单反相机一样，非常的棒"
现才来评价，用了几天感觉很好，手感好，功能强大。快递发货速度很快，两三天就到了。之前没用过华为手机，这是第一次用，总是害怕买到后不好，现在放心了，用起来速度很快，电量充满一次，如果经常玩游戏或者聊天的话，可以用一天。支持华为???
"外形外观：外观很漂亮，买的是亮黑色，非常商务，手机大小适中，非常适合日常使用。
屏幕音效：屏幕非常高清，显示细腻，音效方面后期追评，但是用耳机听歌通电话效果非常好。
拍照效果：拍照效果非常好，放大30倍依然可以看到对面阳台晒的衣服，日常使用足够了，对我来说甚至有些多余。
运行速度：8+128的版本，平常没怎么玩游戏，完全够用，就算运行大型手游也是游刃有余。
待机时间：日常使用足够，使用频繁时一天一充，使用不频繁时两天一冲应该也没有问题。
其他特色：待机显示时钟日期还是比较实用的，看起来很酷炫的感觉。"
京东商城配送员就是快，收到手机后打开盒子，包装很严实，打开看手机很有质感，选的黑色最大G就是为了玩游戏，出厂自带手机壳和贴膜，但还是换了一个防蓝光钢化膜自己动手了。开机很快，充电也很快，功能强大多样，最牛还是拍照功能，放到最大还说很清楚。音质也特别好。
"外形外观：黑色大气沉稳；
屏幕音效：音质很棒，逼真；
拍照效果：像素很高，效果超赞；
运行速度：内存足够大，无卡顿；
待机时间：充一次电就可以用好几天；
其他特色：可以从苹果手机导出数据。"
"外形外观：外观大气，华为旗舰商务机型，尤其是后摄很霸气外漏，杠杠的。
屏幕音效：屏幕很通透，色彩显示逼真，官方说是OLED屏幕，黑色模式很省电，音乐外放无杂音，低音部分表现也好过市面上绝大多数机型。
拍照效果：拍照是这款机型的优势，三摄效果也是杠杠的，比某米的一亿像素的相机还有优势，光学防抖，无论是拍照还是拍摄模式都有防抖效果。下图是我跑步时的拍摄效果。
运行速度：运行流畅，很顺滑，无卡顿现象
待机时间：度使用， 一天无压力"
机一送到马上练用，机身外形美观，音效好，拍摄清晰，运行速度飞快，以前用Mate 10，感觉华为手机就是好，用起来较顺手，支持华为手机！送货快，昨天下午17：00下单，今天早上9点多红送到。全给五星好评！
"昨天下单，今天到货，京东物流很快。
手机外观时尚大气，色泽自然，手感舒适，质感细腻，视觉感很棒，充电超快的！
拍照就更不用说了，四个摄像头，30倍的变焦，一切美好尽收眼底。有一种选择一款好的手机，开始一段新的人生的感觉！
看手机看了好几天，经过多方对比选择了这款华为Mate30，一直使用华为手机的老公很喜欢。"
"外形外观：6.6寸左右，男士单手握刚刚好。买之前去实体店看了黑色，翡翠绿还有罗兰紫，最后买了黑色，比较正式。另外四个摄像头没有传说中那么难看，还不错
屏幕音效：彩屏很不错，音效很好，尤其是带耳机时。
拍照效果：比老的手机强很多，功能多，慢慢摸索
运行速度：流畅，不卡顿，
待机时间：快充，充满24h后正常用的情况下还有20%左右"
第一次买华为的手机，橙色非常的漂亮，也适合女生，而且素皮后壳也非常有质感，不会留下指纹印。平时不玩游戏，主要是用于工作，应该完全够用。售后服务也非常棒！系统还是比较流畅，拍照效果跟音质效果都还比较满意！后续有问题再追加。
看了这款手机很久了，很期待5G的到来，没想到这么快就拿到手了，打开盒子满心期待，看到手机的外观很是喜欢。期待了很久了，终于到了，新机很不错，使用起来没有感觉卡顿，皮革手感后盖的手感很不错，家里人也很喜欢，准备再购买一部。软件流畅度还是很不错的，整体感觉尚且满意，在运行过程中会持续追评。
"外形外观：星河银其实就是淡紫色，真的很好看，特别适合女孩子用。就是背后是玻璃的，指纹手机器啊！
屏幕音效：屏幕显示清晰，音效不错，也很大声。
拍照效果：拍照效果杠杠的，特别是人像拍摄，还有自带美颜功能，很好。
运行速度：运行速度很快，完全不会担心卡顿。
待机时间：待机时间超长，出门不用带充电宝动感觉爽歪歪
其他特色：超级快充，一小时可以充满电，很不错。"
"外形外观：简单、时尚、大方
拍照效果：拍照自动识别人脸，像素超清，尤其是夜拍，很清晰，没有曝光，不会直射人眼。很人性化的设计。女生就喜欢这样拍照功能强悍的手机。
运行速度：比我之前用的手机都快，甚至于?手机也不一定能超越。
待机时间：我平均两天充一次电吧！我用微信时间较长，发图片看***。还要做**，基本全天连续用手机估计得6小时左右。
其他特色：华为这款超级快充，充电速度真的是我用过手机最快的，电池充满也就半小时左右。出门在外忘记带充电器都不用担心的那种。
我自己的使用心得：这款像素我很喜欢，可以调为专业模式，虽然我拍照不是很专业，但是用起来一点也不费劲。再有就是操作起来很方便，基本上单手都可以，以前用?，以为用这款会不适应，但是没想到，一两天基本就适应了，部分设置比?更为人性化。还要?这方面也很强，不想?稍微偏僻的地方就没信号了。而且比?能适应兼容更多软件。
买手机还送了一只换购礼品卡，等需要的时候再换吧！
总得一句，很满意??"
手机非常好，特意用了一段时间才来评价，不愧是华为主打的性能旗舰机型，反应速度快，通话质量优秀，而且夜拍效果非常好，清晰度高，黑点少
23号开始预约，今天付尾款，送货速度很快。差不多下午的时候就送到了。回家迫不及待的拆封宇宙第一款5g手机。颜色选的翡冷翠，真机很漂亮。手感也很好，之前用的mate10握起来有点宽，mate30更窄更长一些，握着也舒服很多。迁移数据后，升级到了最新的系统。等开通了5g业务后再来爽歪歪。
"送的移动花卡?，忙的忘了，没及时领取过期了，好遗憾
外形外观：喜欢的样子，大小喜欢，颜色喜欢
屏幕音效：屏幕很清晰，音效，声音不是很响亮
拍照效果：这个技能赞?照片效果不错
运行速度：偶尔快，偶尔也一般，没普及5G网络呢
待机时间：也就一天吧，没预想的时间长
其他特色：喜欢喜欢喜欢?"
心心念念的华为mate30终于下单了，喜欢，质感大气，配了一个大红外壳，大红大紫才好～???
"外形外观：大气，
屏幕音效：屏幕顺滑，手感好，单喇叭
拍照效果：挺好，放大到30倍就不清晰了
运行速度：反应很快，8+256的
待机时间：电池还算耐用，正常使用，不玩游戏，一天
其他特色：浴霸四射，可以，逼格很高，40w充电，很快，用旧机置换的，整体满意！"
昨天下单今天就收到了，物流非常的快。包装完好无损，没有任何损伤。开机非常流畅，运行速度很快。安卓操作系统便捷快速。拍照效果不错，色彩色调非常真实。唯一感觉不太喜欢的就是手机自带APP太多了，建议以后不要搭载那么多的应用程序，需要什么自己下载的好。总体来说还是不错的
我基本上每个手机都是用到两到三年的，但是上个手机坏的太快还没用一年呢就出现了问题，正好赶上京东活动，所以就趁活动又买了个新的。这个手机也是我对比了好几款决定下来的，看了P40是新出的挺好的，照相功能更强大，但是空有一颗喜欢拍照的心却练不出来技术（我?了）对于我来说有点浪费，所以最后还是买了这款，对于我来说已经很够用了。快递也很给力，六月一日凌晨买的下午就到了
怀着激动的心情等了很久，终于拿到手机，手机非常漂亮，使用流畅，一直喜欢华为产品，就等着尽快深入了解。后面再来评价!
非常满意，运行流畅，已经看了好久这个机器，终于下手收入囊中了，老公很满意，拍照效果不错，待机时间长，关键是屏幕大，很喜欢这个型号的外观，黑色低调奢华，正好适合男生用，现在国货品牌绝对值得购买，一直支持华为。
"丹霞橙是真的好看，从京东开放预定到11月1日10点08分开放付款，我直接就秒付款了，就为了这千呼万唤始出来的一刻，收到快递正好去上班，路上就忍不住拆开看看了，直接被这骚气的橙皮和金属边框征服了，想着晚上回去再擦点橙油嘿嘿！目前开机一切正常，京东给力，快递小哥给力，华为棒棒哒?
外形外观：骚就一个字，我只说一次！"
外形外观比例协调，美观大方，便于单手操作，实用性强。屏幕漂亮美观，音效悦耳清脆，音量调控方便之极。拍照效果没得说，方便显真史上最强，支持华为。运行速度极快，5G元年值得拥有5山手机！待机时间不玩游戏只是通信阅读可用两天，电池容量强大，关健快充方便！华为加油，普惠中华?！！
"外形外观：非常漂亮，中规中矩，全面屏，很惊艳！
屏幕音效：画质细腻，色彩逼真，声音动听，效果赞赞的
拍照效果：是我用过的拍照最好的手机，光学变焦，防抖，后置四摄像头，前置双摄，功能强大，还未体验全部，慢慢研究！！
运行速度：顶级CPU，990麒麟5G，不是盖的，速度非常快，丝般顺滑！！
待机时间：4200毫安时，刚到手还未体验具体续航，大容量，待机时间稳稳的！！
其他特色：大，手感好，稳重，有质感！该有的功能都有了！满意！！华为旗舰必为精品！必须支持！"
"外形外观：外观很漂亮，很喜欢这个颜色。
屏幕音效：屏幕很灵敏音效也不错，很不错的一款手机。
拍照效果：拍照效果那是相当可以，以前用的vivoNEX相机像素都不行，华为拍照片还是很不错的，最喜欢这个相机。
运行速度：速度还是很快的，感觉比vivo的要快很多
待机时间：待机时间还可以，可以满足自己的需求
其他特色：颜色多手机设计时尚"
外观漂亮时尚，后摄像头群是大圆圈??，有很好的辩识度；屏幕是OLED，光亮艳丽；拍照可远拍也可以近拍，拍小动物也可以很清楚，专业拍摄目前还不会使用；运行速度快，玩游戏没有压力；充电速度快，一小时基本可以充满。同是翡冷翠颜色，mate20与30相差很大，个人感觉30太艳，没有20好看。
"外形外观：外观设计的是我喜欢的，亮黑色简约经典
拍照效果：拍照清晰，色彩柔亮，oled屏显示屏，完全可以，和色彩满足我平时的拍照要求，听歌音效清晰饱满
运行速度：运行速度超快990运行速度，速度不是一般的快，华为芯片，国产加油，之前用苹果，以后就用华为了！
待机时间：电池比之前的容量大多了"
非常漂亮，屏幕够大，清洗，照相效果好！影音效果也非常不错！待机时间长！运行速度快，没有卡顿！华为值得信赖！
关注这款手机很久了，首先是外观设计很漂亮，后置摄像头很有质感，拍照清析，运行流畅，无线充电非常快，疫情时期配送及时，家里大型电器都是京东自营买的，一如既往支持京东。想要入手的朋友赶紧下单吧！京东自营，质量有保证。
昨天下单今天就到了！速度快！一解我对手机的相思之情！手机拿到手，轻薄，机身线条流畅，颜色是星空银，夹着些梦幻紫，独特又炫酷！打开手机的拍照功能，感觉拿着一台专业的相机，真好！就是冲着这点去买的，可以随心所欲拍大片啦！
假期在家，旧手机完全符合不了需求，立马在京东下单，物流真的快到让人无法相信...太快了！送过来包装非常精美，大屏幕看起来真舒服，背面的浴霸镜头也还不错，就是容易沾指纹，相机效果清晰，尤其是大光圈，墨绿色的背板非常大气，耐看型。第一时间试一下游戏，还真的是爽。
"外观很漂亮，音效很不错，放歌音质比我原来用的荣耀v20好，屏幕偏柔和，拍照功能感觉像素很高，拍了两张感觉还可以。运行速度还是很流畅。电池4200毫安时，不算小。总之功能很强大，很好看。
系统升级我没有升级， 出厂的这个系统 每次开机自动调节亮度都会打开，老是需要手动去关闭。很是麻烦"
外观没话说，屏幕喜欢音效震撼、运行超快，充电速度超快，喜欢喜欢
"外形外观：手机偏长版，宽度合适。紫色外观，妈妈特别喜欢，不算特别深沉，也不鲜艳。
运行速度：不愧为新款，运行速度还可以，华为质量还是可以的。
待机时间：刚到手有60%的电，没有直接充电，一直在玩，到第二天才充的电。暂时感觉电池还是经用。
拍照效果：华为摄像头就不用担心了，必须是优秀的。"
"外形外观：全面屏 外观大气美观
屏幕音效：屏幕高大上
拍照效果：可以拍月亮的手机
运行速度：5G确实快
待机时间：待机时间还可以 闪电??充电
其他特色：好"
外观颜色超好看，当时纠结买大众喜欢的颜色还是紫色，最后还是选了紫色，拍照很清晰，镜头拉近对面阳台的物品看的都十分清楚。指纹识别键也很帅，人脸识别更不用说了速度快。空间大，再也不用担心没有空间，用清理内存，照片和视频了！
"外形外观：很高大上，屏幕比我的苹果手机大一点。
拍照效果：很清晰，很大片。
运行速度：特别快
待机时间：玩一天了，到晚上还有41的电。挺持久
买了两台一样的。情侣款！一个三星粉转华为，一个苹果粉转华为！支持中国??，支持华为！"
终于拿到了，给自己的生日礼物，也是自己喜欢的颜色，一直用华为的机子，这款也是纠结了很久才下手的，5G时代，一步到位，首选华为。体验不一样的视觉体验，很激动呀，赶紧试试&hellip;&hellip;
"外形外观：黑色的外观手感特别好，商务感特别强。
屏幕音效：音质说实话。不是特别理想。跟那种专门的音乐手机比，音质还是首位。差了那么点意思？但总体感觉还是挺不错的。
拍照效果：拍照效果就不用多说了，华为出的拍照手机是拍照特别强悍。可能之前用iPhone用习惯了，总感觉这个色彩上，跟苹果手机还有点区别。
运行速度：运营速度是非常快的。估计跟新手机有关系。
待机时间：待机时间一天，如果不玩游戏的情况下的带两天是没有问题的。
其他特色：外观非常棒，手感特别舒服。"
疫情期间手机坏了，快递不通，商场不开门，幸亏有京东第二天准时送达，特别棒的体验，在这种关键时刻只有京东能保证实效性了，手机手感非常棒，拍照特别清晰，分辨率高，手机8g+128g，运行速度很快，非常喜欢。没有边缝的手机用起来真的是超级爽呀。
京东配送特别快，即便是在疫情影响下，也是准时送达。手机最满意的是颜值和充电速度。这个配色相当漂亮，边框是金色的。测了下，超级快充从0%到充满大概40多分钟，很强大。系统也比较流畅，但没有ios那样跟手，瑕不掩瑜，支持国货就是了。
"已经入手华为mate30半个多月了，用起来非常惊艳。HUAWEI Mate 30系列手机作为当前华为的年度旗舰机型，同样在性能和拍照这两个万众瞩目的领域进行了大幅度的革新和升级。
拍照效果：华为的该款手机拍照上就很值得一说，后置有四个镜头，可以支持超广角的拍摄，也可以支持长焦等等场景的拍摄，比起苹果11的使用场景要更多，且拍照的实力也不弱，后置有4000w的主摄，足够我们使用。
运行速度：华为的mate30Pro版本采用的是麒麟990的芯片，从流畅度上来讲，它比不上A13，不过我们常人不直接对比倒是感受不到这个差异，所以依旧很流畅。且在游戏方面的开启和运行以及发热的控制要比苹果11好很多。新一代的麒麟990芯片采用了7**工艺设计，并且提升了内置GPU的渲染效果，在多核协同以及渲染性能方面都有着不同程度改良和提升。同时，前瞻性的环形多摄系统一改往日矩阵式排列的枯燥，将拍照的艺术重新以圆润的形态展现，这一点倒是呈现出了和主流市场截然不同的设计风格，也是将华为产品的革新精神凸显的淋漓尽致。
外形外观：为的mate30是定位一个高端手机，且还是高端版本，所以在外观上，华为对其进行了精细的"
选了黑色的，大气，超酷，与奥利奥形状完美匹配。1日发售，2日到货，非常快捷，今天准备开通5G业务，好好体验一把超高网速，吃螃蟹去啦！
"外形外观：大气上档次
屏幕音效：清晰够动听
其他特色：稳重有手感
运行速度：飞速很流畅
待机时间：满意比较长
拍照效果：惊艳效果好"
"外形外观：外观好不好看，有图和视屏是最后的代言。
屏幕音效：新手机新使用，没的说。很不错。
拍照效果：图片清晰可见。
运行速度：希望5G直接连线。进入新时代。
待机时间：电池待机时间长。这没的说。一家三个人都用的华为。不买苹果?支持国产支持京东。好产品绝对支持！
其他特色：真心稀罕华为。支持国产。希望华为继续努力。??加油中国"
"手机特别强大～丹霞橙皮质特别显档次，为买到丹霞橙路途可为艰辛坎坷啊，还好京东够快，我的心啊终于踏实了?这不迫不及待的来晒图了
首先颜色特别有朝气，满满的活力皮质感很舒适，相机很强大照出来来的毛毛根根分明，图中是mate30和荣耀10的对比照片很明显mate30更完美。
引起我最大好奇心的就是隔空操作，是真的可以唉～倒拾了好久才倒拾出来，要是对手的感应能力再强些就更完美了，其他的暂时不多说大伙基本都了解了，就是佩服京东的配货速度，昨天买的第二天就到了，赞～"
第一次购买华为手机，总得来说，这款手机还不错，外观漂亮，机身较薄，运行流畅，不卡顿，待机时间长，充电速度快，特别是拍照功能很强，大爱，喜欢的小伙伴可以考虑入手哦
"外形外观：骚气
屏幕音效：没有PRO细腻但是够用了
拍照效果：该价位老二
运行速度：快
待机时间：杠杠滴"
"精致，大气，美观！看摄像头就知道拍照杠杠的！疫情期间湖北还能3天内到达，这速度已经很不错了！女神节送给在一线战斗的老婆，在女神节这天送到，完美！还优惠500！必须点赞！
外形外观：大气
拍照效果：杠杠的
屏幕音效：很好"
"外形外观：mate30外观没的说，时尚漂亮！触感很舒服，小刘海屏比水滴屏好多了，协调。
屏幕音效：屏幕分辨率很高，非常清晰，没有颗粒感，显示很丝滑流畅。
拍照效果：拍照效果简直就是杠杠的！色彩鲜艳，给拍照小白超强自信。
运行速度：很流畅！安装APP也很快！
待机时间：充满电后正常使用一个白天没什么太大问题。
其他特色：充电速度极快，打开5G后下载速度快如闪电！
包装有点缺陷，好在不影响里面商品。"
"物流太给力了，上午下的单，下午就到了，迫不及待的打开了包装，非常的高大上，下载速度很快，用这一会挺顺手，上一个手机是vivo x21，用了两个vivo x系列的手机了总体感觉就是高价低配，这次选的mate30自我感觉太棒了，多了不说少了不唠，反正这次购物很满意&hellip;&hellip;
外形外观：很漂亮，如同鲜花
屏幕音效：音效很棒
拍照效果：那就简直了个直了，太棒了
运行速度：飞快，如同曹操"
"外形外观：外观很不错，中规中矩 比较喜欢
屏幕音效：音效不错，立体声可以的 屏幕分辨率也非常不错的
拍照效果：拍照效果很棒，不亏是旗舰机，三摄效果很好
运行速度：速度非常的快，没有任何卡顿
待机时间：待机时间很长，可以抵用一天"
"外形外观：漂亮，大气，磨砂后背，很舒服
屏幕音效：画面很清晰，看着很舒服
运行速度：快，比麦基兔和9快
待机时间：待以后追评
拍照效果：很清晰，30倍变焦很清晰，很强大！三摄像头，背后有四个摄像头孔，为啥有一个不堵上，而是看着有一个黑色垫片一样的东西，遮盖了一半的摄像头孔
其他特色：做工和造型很漂亮，拿在手里很有质感！"
"外形外观：很漂亮 后背下半部是磨砂的 上半部是光面的。
屏幕音效：声音挺大的 字体也大
拍照效果：拍照标准模式偏白
运行速度：很快很流畅 解锁速度很快
待机时间：没测试过 刚拿到手机
其他特色：屏内指纹 贴膜后 指纹识别没这么快了 手机有点沉"
外形外观非常亮，手感很好。屏幕很大，画面清晰，看电影很过瘾。运行速度很快，玩游戏一点不卡。超高清夜摄，画面清洗，环幕屏，触控自在。华为Mate30 5G待机时间很长，能用一天多，具备快充功能，省的使用充电宝了。功能很强大，而且是5g的。
"外形外观：漂亮时尚，颜色好看，后屏镜头识别特征明显。
屏幕音效：屏幕大气，显示完美，音效舒适。
拍照效果：华为拍照，行业翘楚，华为出品，必属精品。自动识别匹配拍照模式：微距、美食、人像、落日、绿叶、蓝天、文本、瀑布，等等等等，绝对满足多场景的拍照需求。
运行速度：运行流畅，行云流水。屏下指纹识别超快，启动迅速。
待机时间：可以肯定充电宝可以退休了。超级快充超级给力，摆脱水果机的没电焦虑。"
"外形外观：拿到手还是很惊喜的 外形满意 大小刚好 不会太大又满足大屏需求
屏幕音效：音效很好 屏幕很清晰 画质也很高
拍照效果：太真实了 相机没得说 挺好的
运行速度：应该挺好的 没有觉得卡 很流畅 我不太懂这块
其他特色：配色真的太好看了 背后的镜头也很好看"
"外形外观：高端大气，第一次用mate系列旗舰，相当牛x
屏幕音效：音质不错，比我之前用过的都要好
拍照效果：30倍果然高大上，拍照清晰细腻
运行速度：国产990碾压高通"
"外形外观：屏幕尺寸很大，但是手机整体大小和苹果6p差不多，本来害怕太大不好拿，现在看来刚好。齐刘海也不丑，总体来说挺好看。
屏幕音效：屏幕色彩很饱满，音质不错。
拍照效果：非常清晰，拍人自带美颜，拍的真的很美。
待机时间：用了半天电量也没有下降，很耐用。
其他特色：整体很喜欢，从ios换安卓，还需要适应一下，更多功能需要慢慢了解慢慢学习。"
"外形外观：外观非常漂亮，就是喜欢后面滚筒洗衣机??
屏幕音效：屏幕分辨率非常好，音效可以看视频听一下，杠杠滴。
拍照效果：拍照效果绝对专业水准，赞?
运行速度：绝对不能质疑麒麟990的能力，非常棒?
待机时间：不玩游戏情况下两天是绝对没有问题的，估计玩游戏一天也是绝对够用。
其他特色：加油华为，期待更多好产品。"
外观很漂亮，拿在手里很轻，屏幕效果也很好，分辨率很高，超清晰，看视频看电影体验感很好，想点哪点哪，速度超快，总之体验真棒！支持国产支持华为！之前都是用苹果的，现在全家人都换了华为产品，华为技术[强]！看上它，主要原因是很轻薄，运行速度快，清晰度高，充电很快，续航能力很强??
物流很快，头一天买的，第二天就到咯，外观很好，音效也不错，很清晰，运行速度没的说，很流畅，主要是充电特别快，好评
五星好评！外形外观比我想象的要漂亮，很有科技感，屏幕的颜色挺棒，拍照效果还没测试，但是不测也知道很好，运行速度特别快不愧是麒麟990，其他的拭目以待，黑科技满满。
这款手机儿子相中了，叫老妈我给他买一个！拍了一个黑色的。外形尺寸很满意。屏幕效果超好(?▽?)拍照非常清晰漂亮，打游戏也超快的。运行速度快，不卡顿。充一次电一整天用不了，待机时间长，很满意。物流也超快，快递小哥服务态度很好！感谢(?&acute;&omega;`?)
"外形外观：特别漂亮，爱不释手
屏幕音效：非常赞，非常赞
拍照效果：杠杠的，特别优秀
运行速度：流畅，切换手感特别特别的好
待机时间：超长待机时长，充一次点，妥妥的两天，而且还刷手机刷个不停，因为本尊是一个大大的手机达人，每天用手机时间特别多
其他特色：还有好多功能没有开始用，但是现在已经赞不绝口了。哈哈"
"这是一款功能强大的机器！搭配华为家族最先进的配件，无论是运行大型游戏还是拍照看视频都非常流畅，还有很多超级给力的新功能！比如说，隔空操作功能，可以不接触屏幕就能操作手机。还有注视屏幕不息屏，再也不用担心屏幕容易息屏。
拍照效果：拍照功能强大，照片清晰，各种场景轻松驾驭。
运行速度：运行很快。"
"手机已经在用。到货很快，买了第三天就到了。
华为mate30的拍照实力让人眼前一亮，即便是复杂的灯光也能完美捕获，即便是漆黑夜晚成片质量一流，一切归功于其重新编排的RYYB传感器，ISO感光度也是做了明显提升，后置三摄4000万+1600万超广角+800万长焦摄像头组合，成片画面具有不错的宽容度，暗光和高光部位都能做到很好保留，华为mate30拍出来的画面不会失真。
相对比华而不实的曲面屏来说，直面版+窄下巴华为mate30显得很实用，刘海屏区域也是做了极窄化修饰，看起来显得更为协调，有别于上一代的LCD华为mate20，这一代的Mate30升级到了OLED+屏幕指纹识别，整机一体化程度更高，颜值也是大提升，不少机友认为，这一代华为mate30后盖和Mate30 pro几乎一致，配色做工也是大同小异，有一种&ldquo;低配当高配&rdquo;用的感觉，心理上得到了满足。"
"外形外观：帅！绝对优秀！
屏幕音效：优质音效，mate系列忠实粉丝！
物流给力！系统给力！值得购买！
拍照效果：画质清晰！30倍?！
运行速度：速度快！比我的9快太多了！选择30没有错！"
很喜欢这个手机，之前p30就很不错，很好，照片很清晰，相素很高了，这个比它还要???好几个更字，真是非常喜欢，本来想买pro的，实在是用不惯曲屏，还是选择了这个，这个星河银颜色很喜欢，特别亮，缺点就是摸了有手印，其他都是100个赞??
外观好看，拍照非常清新，前置也很不错，拍出来人很美，哈哈?，本来是我想买的，结果老公说喜欢，我就用了他的旧手机，他用了我的新手机，他打游戏觉得巴适，手机前天下午充满电，今天早上还有电，
京东物流就是快，10号下单，11上午就收到了，包装完好，拆箱一切OK，外观完美，开机运行良好，安装一切顺利，是一次完美的京东购物。开心?
"京东速度还可以，支付尾款第三天西安拿到了货。
这个青山黛非常难抢到，颜色新颖而有低调，适合我口味。机器看上去高大上，各种配件齐全，包装精美，有贴膜、透明手机保护壳，很贴心。
开机后屏幕感觉显示效果细腻，速度很快，手感颇佳，尤其是背面有磨砂皮的感觉，强化了绅士风范。
好些年前使用了Mate 7，现在正式告别苹果，严重支持国货、力挺华为!"
"外形外观：很漂亮很漂亮哈
屏幕音效：奇妙的设计，科技改变生活，清晰靠谱
拍照效果：还没试，传说中就是个传说
运行速度：快到飞哈哈?
待机时间：一晚上待机耗电3%
其他特色：： 这个后壳质感太好了，比金属和玻璃都好太多，喜欢喜欢，一下子买了两台，一台PRO，一台正常版本，一直用美腿九，真心不想换啊，用习惯了，什么感觉都好，就是128内存 太小，有点卡了，抢了两次X，没机会。放弃了，只好用30了！！！！！！"
"外形外观：颜色漂亮，手感超薄，舒服。
运行速度流畅新手机都不会有问题，用了一段时间还是感觉一样流畅。拍照效果没的说，待机可以有一天半左右。很满意。NFC红外遥控功能齐全好用，即使旧手机是别的品牌也可以通过APP轻松换机，复制内容到新手机，完美。"
华为手机真心不错，不愧是旗舰机。外观漂亮时尚，屏幕效果好。运行速度流畅，玩王者荣耀开全效一点也不卡。拍照效果甚是满意，特别是30倍变焦，可以当望远镜使。重度使用差不多10个小时一充，充电速度还特别快，一个小时多一点就满。最后说说京东快递真是神速，上午10点半下的订单，下午6点左右就到了(在这还要特别感谢快递小哥这么晚了还在送快递)。
"从mate9到mate30,算是mate的粉丝了。手机外观好看，紫色的特别喜欢。屏幕清晰，手机声音柔和又清脆，拍照效果确实比上一代更棒了。手机运行速度很快，待机时间很长，正常使用两天没问题。充电速度特别快，从剩余电量不到20%，1小时就能充满！"
华为Mate30作为新一代旗舰机，各方面真的都很不错。这次也是作为新年礼物买来送花给女朋友的。手机是黑色的，看起来很有魅力。开机用了几天，感觉很棒，手机运行很流畅，无线充电器给手机充电速度很快，而且正常使用的话能用一天，电量还有剩余，另外拍照也是很清晰，变焦用起来很方便。总之，Mate30真的很不错。
"外形外观：外观非常惊艳，选择星河银算是选对了，拿在手里大小合适，手感非常棒！
屏幕音效：屏幕效果出色，饱和度和色阶都控制得很好，后面视频再测试下。
拍照效果：随便照了几张室内照，找不到什么缺点！
运行速度：第一次开机就体会到了丝般顺滑
第一次买华为的手机，而且是最新的5G的，比之前买苹果手机才拿到手里时还要满意，我的选择没错！希望华为越做越好！"
今天二月份过生日，由于老婆是护士，在一线值班，没能回来给我过生日，所以这次回来，给我买了一个生日礼物，我非常喜欢，自己在的是苹果手机，一直想要一个华为的手机，但是一直没有机会买，这次老婆给了我一个惊喜，我非常喜欢，华为现在的制造工艺真的是很好，手机的手感也很不错，比苹果还要好，屏幕的分辨率也很高，以后只买华为，支持国产，为国争光！
"外形外观：还可以，颜色很明艳，款式简洁大方，非常好看(??&omega;??)??
屏幕音效：还可以，音质不错(*?&acute;╰╯`?)?
拍照效果：很清晰，效果不错，像素高，分辨率高，拍出来的照片很漂亮。
运行速度：挺快的，运行流畅，不卡。
待机时间：还可以，一天充一次，一次只需要充不到一小时就可以了，可以持续玩一整天，可以抱着玩很久，待机时间会更长。
其他特色：挺符合我的要求的，简洁大方，机身尺寸都是最喜欢的。"
"外形外观：很好看
屏幕音效：还没深入了解
拍照效果：棒，比友商好多了
运行速度：新机必须快阿
待机时间：还没试过
其他特色：待我研究"
"外形外观：比我mate8强太多了，用了近五年美腿八，这回一步到位来个256G的，外观非常漂亮
运行速度：一个字：贼快！
其他特色：刚到手逐渐体验再来评，整体非常非常满意，昨天下单今天到，我们这挺偏僻，京东厉害！"
mate80/P9/matE10/mate30 一直接坚持华为手机手机依旧是非常惊艳，后盖的亮面与磨砂渐变的手感非常棒，手机运行也很流畅。摄像优势也比较突出！4200毫安的电池应该也不错。
"颜值果然高，素皮版感觉这个颜色很是大气沉稳，手感也很好，适合商务人士，运行流畅，很多功能还在慢慢摸索中，满意！
外形外观：美观大气，颜值高
屏幕音效：不错，没有特别明显不适感
拍照效果：杠杠的，日常用足够了
运行速度：很流畅
待机时间：刚拿到机器，还在体验中
其他特色：素皮版这个颜色很好看"
强烈建议买这个颜色 骚到家了 后盖还是皮子的 不是前几个颜色后盖是玻璃材质 手感好极了 运行内存足够大 内存我选的256G 估计手机淘汰前都够用了 这个内存版本5499元 自营真好 一天到手 还是大正月 满意极了 外观一级棒 反应也灵敏 其它刚到手还没详细体会 HUAWEI加油 再接再厉努力创造更好的国货 京东加油 你是最棒的 努力优化的更好 加油
原来的果果手机突然出问题了，只好换机了。在网上对比之后，还是选了这款华为5g手机。外观真是漂亮，做工好。屏幕看着特别舒服，而且已经贴膜了，真是不错，不用自己另外买钢化膜了。运行流畅，下载速来超快，拍照功能也特别强大，这次手机真是买对了，支持国货，支持华为。
外形外观：流方面:物流快得不敢相信，早上10点多交齐余额，下午3点钟我已经在克隆手机了，手机方面: 流行的流海屏十分中看，后摄像头挺新款的，音色锐了一点点，拍摄效果超级棒，运行速度超快顺，待机时间还没知道，罗兰紫色艳得刚刚好，男女用都合适，超炫酷的一个颜色，
手机收到了。虽然是由于错分导致晚了两天才到，但是京东客服也是非常负责任，积极沟通，解决问题的效率，也体现出了售后的认真负责。非常时期，处理和配送都很及时。我对此也表示非常感谢。再说说手机，这个手机也是非常好，无论是从反应速度还是使用上都非常满意。很好的手机，还是非常信赖京东，信赖京东自营，信赖这个配送和售后的团队。虽然当初有些着急，但是处理结果也是相当的满意。总之就是感谢！
给老婆买的华为mate30 5g版手机，在网上看了很久，一直没有货，昨天看到网上有货立马下单，京东物流配送超级快，当天下单次日就能到达，手机在网上看了很多型号的，比较喜欢mate系列，看着很有质感，拿在手里也是很舒服，华为的质量也是很放心
"运行速度：常快
外形外观：手感棒，外观非常霸气。
昨天收到的货，物流一天就到了，京东物流真的快，给个赞。第一次给自己买华为手机，而且还是mate系列的，拿快递时激动不已。手机拿到手后非常惊艳，对曲面屏不是特别喜欢，而且pro没有实体音量按键，所以最终没选Pro，个人认为不是追求极致旗舰，30真的非常适合，还有耳机接孔。拍照还没好好试，只是大概拍了下，非常好。有一点觉得电源键和音量键稍微有点硬，可能之前的手机用久了还没习惯吧，还打了几把王者荣耀，也是非常流畅，华为还有很多功能我还在慢慢摸索，这次买的256G的，又是5G，应该又可以用好多年了吧? 先写到这里，后面有新体验再来追评。"
之前用过好多牌子的手机，包括苹果，还有小米等等。这次是第一次买华为的手机给我老婆用，我就把它设置了一下，说一下对他的系统的感受，华为对安卓的优化我觉得还是挺好的，各方面的功能都挺齐全，优化后的速度很快。华为的CPU设计的也是挺好用的，基带是华为的强项，这次买的5G为了以后不用再换手机。系统用起来还挺顺手的。所以我觉得非常好。就是安卓刚开始用的时候要会稍微懂得各种设置，这样用起来会更顺手。好评！
"外形外观：很时尚。超然。比苹果帅多了。
屏幕音效：还没有来得及使用。我相信华为的品质。
拍照效果：拍照效果杠杠的。
运行速度：顶级芯片的效果。
待机时间：我用的meta20，待机时间一天够用了。不需要带充电宝。我相信mate30会更好。
其他特色：华为的东西就是好。"
"外形外观：比苹果的长一点，侧面也不薄，和苹果7差不多。
屏幕音效：屏幕非常清晰，音效完美。截屏就用食指轻扣屏幕即可截屏，就像敲门一样，好玩。
拍照效果：自带背景虚化的人像模式，不错。拍照模式丰富，?大光圈模式，夜景模式，人像模式，色彩鲜艳。试了夜景模式，自动曝光了5秒，夜景拍出来很亮。还有专业模式，能调节iso，饱和度，光圈等等。
运行速度：有快充功能，半小时就能充满。
其他特色：买的青山黛背壳是皮质效果，青山黛太美来！自带一个手机壳，不过是透明的软壳，打算去买个一模一样的青山黛色的皮质，我看京东有卖的，60多块。
4999，京东发货迅速，第二天就到货。
一句话，支持国货！中国加油！！！"
"外形外观：完美，心动的类型，虽然看起来很商务，但也特别时尚
屏幕音效：完美，很有动感，立体感特别强
拍照效果：完美，效果比荣耀20pro好上几个档次
运行速度：很快啊，跟苹果11目前最新手机无差别
待机时间：超长，亲自测试过了，用一天没问题，电池容量大就是好
其他特色：手机很轻，大小合适，买来给老婆的，她很喜欢"
手机昨天收到的，看着还不错，用起来很顺手，屏幕打字非常的反应速度快，现在就希望手机用的能久一点，电池能耐用一些，现在的只能手机电池都很费电，这款手机也是的，但比我之前用的手机省点，我还是挺满意的，果断时间再来追评使用结果
"旗舰机型，反应速度快，拍照效果一流，主要是玩法比较多。主流功能比如NFC等全有，还带有耳机孔和红外，可以当遥控器用。有些特色做得非常好，比如屏下指纹非常灵敏，与触摸板不同的是手指潮湿也可以很容易解锁，人脸识别也非常快，比苹果快，背板玻璃也是既漂亮又防滑，整个机身很薄，操作和整体感受基本与苹果一致了，手势操作不需指示按钮，可以从苹果无缝过渡，而且像隔空手势、长截图这样的操作更是玩法多样，安卓的自由度让用户有更多的实用功能。快充是真的快，一集动画片的时间充70%以上。真的是充电半小时用一天。
缺点也有，硬伤是屏显色彩仍然偏生硬，特别是夜间，很难调到满意的状态。OLED屏弱光环境真的伤视力，这点苹果也不例外。"
"外形外观：我买的黑色的，看起来比较商务一点 外观也挺好看的，后置摄像头很好看。
屏幕音效：屏幕挺大的，音响效果不错。
拍照效果：拍照很清晰，后置摄像头很有特点。
运行速度：我选的是8+256的运行速度挺快的
待机时间：刚刚收到手机 新的手机待机一天应该是没有什么问题吧。"
"很时尚
屏幕音效：屏幕色彩很艳丽
拍照效果：拍照很清晰，比之前的苹果7好多了
运行速度：运行速度很快
待机时间：刚开始用
其他特色：功能强大
外形外观：很时尚"
"外形外观：大气时尚，圆形摄像头布局很好看
屏幕音效：很好
拍照效果：很细腻，反应很快
其他特色：外形很好看，大小适中
运行速度：很流畅，无卡顿
待机时间：还没测试，目前使用很好
一直用华为，以前一直用P系列，这次mate30外型很不错，大小也合适，黑色也显得很商务，尤其是四眼跑车风格的后摄像头，识别率很高，跟整天机子的造型也很搭配，整天视觉感受非常棒，拿到手机后的感受跟预期基本一致。没选择PRO的原因主要是一是价格高了些，二是曲面屏不是很适应，这个的功能跟pro版本差别不大，选择不会后悔。一次愉快的购物体验，华为加油!"
"外形外观：灰常好，
屏幕音效：灰常好
拍照效果：灰常棒
运行速度：灰常快
待机时间：灰常可以
其他特色：用了一段时间了才来评价，灰常棒，华为的用了几部了，很满意的一次购物，"
拍照效果：拍照的手机是mate9，一直很不错，这次搞活动果断入手了30有啥说啥确实很惊艳的星空银，大气！拍照吧，确实是升级了比着之前的几款，试了下游戏，开高画质也不卡，我的mate9玩游戏会有点热，这个还好吧，不会太热，音质也还行吧！
"外形外观：手机整体看起来非常的耐看，然后摄像头也很好看 屏幕尺寸够大适合**常工作使用。?
屏幕音效：屏幕分辨率很高，音效也很不错。
运行速度：用了一段时间才来评价的。运行速度比我之前的荣耀好多了，非常快5G的，网速真的很不错，感觉到了飞一般的速度，推荐大家购买。"
"外形外观：非常棒
屏幕音效：影院效果
拍照效果：超赞
运行速度：一个字快
待机时间：超级长"
苹果手机换华为，使用体验很不错，运行起来非常流畅，屏幕也很不错，拍照目前还没有体验，待机时间也很长了。发货很快，物流也很快，第二天就收到了。之前颜色与效果图还是有差别，图片更偏绿一点，实物会偏蓝，颜色更重一些。
关注了很久，之前想买mate20的5G，在犹豫的时候出来了30，对比了苹果11后，决定还是买这个，性价比更高，预定的手机已经收到了，橙色很漂亮，非常喜欢，特意买了个大的，想着给宝宝拍照用，看介绍感觉不错，手机初步测试了一下，感觉功能很强大，目前非常满意，老公也觉得很好，用一段时间后根据具体情况再追评
这是我用华为手机笫三个了。试了试屏幕效果可以，声音大，音质好。充电快。可是我这部手机用电也很快。
用了几年苹果，现在换手机想支持一下华为。反复比较和分析，考虑以后可以多用一段时间，最终选择了这款，从网上的评价分析和实际使用看，无论是外观设计、运行速度、续航能力还是拍照效果，都非常强悍，希望华为不负众望，加油！
当天下单第二天就收到了，手机包装很好无破损，物流也快，手机外观漂亮，款式好看，质量很好，正品，做工精致，屏幕细腻够大很清晰，色彩饱和度很不错，照相不错，很漂亮，音质也很棒，系统功能强大，运行速度很快，看电影听音乐都很给力， 非常享受，操作简单，内存也足够，性价比蛮高的，而且价格还实惠便宜，很划算，支持，超喜欢。
手机很满意，充电速度超级，快拍照效果很飒，我选择丹霞橙没有选错哦，很beautiful.全面屏 待机时间很长运行内存速度很快，用起来很流畅 功能很强大，手感不错，音质也很不错，画面清晰，支持华为，信赖京东自营！
"外形外观：漂亮，大气
运行速度：很快，我的?7可以退休了
待机时间：目前在试用
其他特色：想买很久了，之前用的果7电池不行了，刚好mate30有24期免息，立马下单了，一天很快就到了，用了一下，很不错，华为，赞?"
华为手机第一次使用，效果真的很好，拍照超清晰，拍夜景效果超高水准，运行速度飞快，系统很好用，外观时尚，国产真棒，华为真棒！！物超所值！
"外形外观：手机真的很好看，手感也好，很喜欢，第一次用华为
运行速度：还没怎么使用，应该很快的
其他特色：京东自营就是快，好棒，很完美，很喜欢的一个手机。"
"昨天晚上下的单,今天中午准时送达,真的很棒!打开包装盒,我瞬间被惊艳到了,比起我的老机x8,感觉直接高了几个档次,机身很薄,外型流畅,星河银也是我喜欢的颜色,中午吃完饭就赶紧进行两机之间手机克隆的数据迁移,完成之后就开始玩机了,手机运行的非常流畅,给人丝滑般的感觉app也都是秒开呀,录指纹,开通刷脸解锁,相机功能真是太强大了,远景相片颜色自然明亮,层次感强,近景细腻逼真。我留意了一下,新机电池开机是45%,我大概从下午一点一直玩到晚上8就听到嘀的一声报警,一看手机将进入省电模式,电量只有20%了,重度使用五个多小时只用了25%的电,我认为,如果满电的话,中度使用两天应该没问题。"
"外形外观：这款式超好级好看，越看越喜欢，只是机身厚了一点。
屏幕音效：屏幕很好，音效也很好，声音很大，听起来很清楚，没有杂音之类的。
拍照效果：拍照的照片很清晰，效果不错，远处的字迹也看得很舒服，很清楚。
待机时间：如果只是待机时间还可以，玩游戏就不一样了。
其他特色：还可以吧"
十二日早上下的单，下午就到了，包装工整，里面也有层薄膜包着，再打开，从手机到充电器，甚至一个取卡的针都是那么精美，迫不及待打开，这个颜色很适合我们四十多岁的人使用，高端大气上档次，手感也特别有质感，原来的也是华为，但相比之下，太不值一提了，充电半小时就满了，最主要是里面还有个手机克隆的软件，可以把原来手机的东西都克隆过来，位置都一样，对这种不太精通网络的人，太实用了，放了音乐，立体效果特别好，虽然目前4G ，但运行速度超快，夜景拍色还没来得及验证，很值得拥有的手机，华为，支持你
"外形外观：照片是好看了，手机难看了。
运行速度：运营商给力的话，就是杠杠的。
屏幕音效：一个字，太棒了！
待机时间：还行！"
手机外形好看，比vivoX9要感觉长一点，并且屏幕分辨率很高，拍照效果非常好，运行速度也很快，待机时间还在用当中。第一次用华为手机第一感觉很不错。
外形外观时尚，全面屏的比例不比pro版逊色，接近全屏的屏幕只有一点点的刘海，非常出色。背面是类似皮质的材料，手感非常不错！全机摄像头之多更&lsquo;是无比的时尚潮流，更是远近拍摄都满足得了。全面屏手机，非常满意。音效？也不需多说，真实感很不错。配送的耳机也是非常不错，真实现场效果还是不错的。全机的摄像头实在多得不行待机时间至少一周，买来开机放了一周采用，电量还有一半以上。平时中度使用(导航、通话、信息、视频，浏览网页等合计约4小时)，剩余电量50%左！不论远近，总能清晰记录下精彩瞬间！微距拍摄，超远变焦，只能用强大&lsquo;超达。AI智能拍摄总能自动识别出拍摄情景，自动识物和文字翻译也证明了摄像头和手机无比强大的功能。8G运行内存超高速的处理能力，任何软件总是一瞬间能打开，新旧手机信息全部复制保存后，也没有出现卡顿，运行流畅，感觉非常好！。现在迎来了5G时代。速度更快。所以果断出…
外形美观漂亮，外观大气。屏幕中规中距，音效杠杠滴。拍摄效果有了很大的提升。运行速度，因为还是4G倒没有太大的感觉，相信开通5g应该是没得说。待机时间从消耗的减少不明显就可以看出，应该是够长的。物流真是够快的，头一天下单，第2天就到了。感谢京东，力挺华为。
没有白费我等了三天啊，一直用的都是华为手机，电脑也是华为的，支持国产，支持华为哈?～首先外观上来说挺大气的，屏幕足够大，看视频玩游戏都特别爽，最重要的是5G啊，电池的电量也足够几天都不用充电，拍照也特别清晰，不过我还没有好好研究一下这个相机的功能，128的内存也足够我用了哈，总之这部手机超级赞！
各项都比较满意，颜值爆表，手感超好，性能等用过一段时间再评论
由mate30 pro换成mate30 5G进行体验，华为的成功是名副其实的，真的很棒，两个机子相比较运行上面都一样，就是前后摄像头有区别，另外屏幕有区别，试过mate30后，个人觉得还是平面的屏幕看着会舒服点（个人感觉），我比较不喜欢看电视和打游戏，所以比较适合我自己，当然平面的屏幕贴膜自然很方便，出厂自带贴膜，手感很好，操作顺滑。充电速度那是杠杠的，一会功夫就充满了。另外又配了和华为车载充电支架，很方便，手机时刻都是满电。永远支持华为，国人的骄傲！！！
京东618买的，比平时便宜，手机收到后，打客服听了一下声音，音质不错，拍照看了下像素也很好，冲着5G 试着用。支持华为，上一款手机也是华为的，mate 9pro ，用了两年没出过问题，所以以后就是华为专属。
自营物流好快，隔天达，运行流畅。5G没有网络没试，不知道速度如何。处理器台积7**+EUV 麒麟990切换app速度真的快，4000千万徕卡相机，夜摄能力出众，通过延时黑暗下拍照效果可以很清楚，40W超快充很快就满。
"外形外观：惊艳，太漂亮了！
屏幕音效：完美！
拍照效果：专业级别！
运行速度：起飞一般的感觉！
待机时间：重度使用一天没问题！
其他特色：手感超级好！
拿到手里，真心有一种&ldquo;重构想象&rdquo;的感觉！超级喜欢摄像头的设计，有种手机与相机之间在指尖行走的感觉！好在办公室和家都有5g覆盖，超级喜欢，为华为点赞，为5G点赞！"
终于收到了，物流超级快，超级开心，机子挺轻薄，外观超靓丽，屏幕显示清晰，运行速度、反应速度快，系统非常流畅，像素非常好，相机造型非常霸气，拍照效果堪称完美，电池效果好，充电超级快，声音效果也棒棒哒！！！上手质感不错，非常非常满意！！！！！！！， 后置搭600万像素+2400万像素+800万像素，前置2400万，七英寸屏幕，200mah电量，搭载华为海思kirin1020，这配置加相机超级超级超级炫酷的！！！！！！！！
京东的物流速度和服务真是没得说，非常满意！之前一直用苹果手机，身边的朋友都用华为手机说我落伍了，这次朋友们都换了华为5G版本的，我也跟风买了个，试用了一下惊到我了，手机太强大了，首先外观很漂亮，特别喜欢后面摄像头很霸气，运行流畅，音质也很好，充电超级快，亲身体验后就不太想用苹果了，华为真心不错，支持国货！
"外形外观：颜色很好，超喜欢背面的设计
屏幕音效：声音很大的
拍照效果：不用说，mate系列一直很好
运行速度：挺快的，不咋玩游戏，肯定够用了
待机时间：4300不是盖的，充电速度很快的，正常使用一天不用充的
其他特色：买前和红米k30pro，纠结了半天，感觉还是想用下华为，唯一遗憾不是X轴线性马达，"
"外形外观：华为MATE 30 5G 丹霞橙新配色款，外观靓丽，色彩养眼，看着十分舒适，类似玫瑰金属色的金属中框及后置摄像头圆形光圈，层次感分明，与机身颜色搭配非常协调。
屏幕音效：屏幕色彩艳丽、饱和度高；声音清晰不失真。
拍照效果：拍照一向是华为MATE系列手机的强项，这里已经无需再赘述。
运行速度：最新的990麒麟处理器+8G运存+华为最新系统优化，还有什么理由不流畅？
待机时间：4200的电池容量已经不小，再加上快充，日常应用足够从容应对。
其他特色：丹霞橙配色款的后盖手感真的舒适。"
"外形外观：非常好看，拿着顺手，大小合适，苹果优秀，我选华为，消费首选京东商城自营！
屏幕音效：做工精细，旗舰首选
拍照效果：能满足日常拍摄用途！
运行速度：比较顺畅，能用二年就好！
待机时间：玩游戏一天差不多！
其他特色：华为旗舰，值得拥有！支持国产品牌，越来越好，京东自营售后好！"
十天前我卖了一部mate30自己用，我这是第二次购买mate30了，给孩子用，盒装一如既往的大气，手机颜色翡冷翠好看，开机速度快，简单设置了下，打开软件速度快，都是秒开，相机真的赞一个，尤其是拍夜景太清晰啦，多倍变焦，就相当于望远镜一样，厉害了华为，5g手机果真快，没选错京东物流一如既往快，满意！
啊啊啊啊 这个颜色巨好看，紫紫的透点蓝，用旧手机拍的这个手机。后面的电脑使用30拍的，很清晰！用着也很流畅，毕竟新机子，没什么可挑剔的，自从离开苹果之后就用的华为，用着反正很喜欢，上一款是荣耀x系列的，这回买了这一款，nice~京东的送货速度反正没话说，很快！
"外形外观：比以前的手机窄了，比较好看
屏幕音效：超清，声音较大清晰
待机时间：还可以吧，屏幕大还不耗电的机去哪找，好评
运行速度：拿到机试了一下游戏，电影都很快，一点都不卡 这让我还是比较满意的"
用了一个多月了，夜景很棒，充电速度快，续航也好，流畅性很棒，最强的是信号，绝对秒杀很多旗舰机，还有很多实用小功能，也很好，学生党支持华为，支持民族品牌，共勉
"外形外观：新迎 就喜欢这个样子外光漂亮，手感很好，之前是用荣耀6X的，一如既往的支持荣耀， 拍照效果非常棒，前置摄像头设计的很有特色， 显示效果：色彩很好，多种选择，充电2小时，玩一天还有电， 运行速度非常棒，不卡顿，音量大，音质很好！
屏幕音效：没得说真的很好
拍照效果：很好 很通透
运行速度：快的一笔
待机时间：超级长
其他特色：高端大气上档"
"外形外观：漂亮拿着比较舒服
屏幕音效：不错，清晰度很清楚
拍照效果：调到三十倍变焦一百米以外东西看的很清楚。
运行速度：玩游戏（吃鸡和王者英耀）没有卡片现象。跑了差不多四十万分，感觉这个没有说的好。
待机时间：玩游戏和看视频或者看新闻的话，从早上八点差不多可以玩十二个小时(一直玩的情况下)。正常待机时间两天多。
其他特色：京东快递确实不错，值得给快递小哥点赞。"
"外形外观：外形靓丽
屏幕音效：棒棒哒
拍照效果：完美 太***清晰了
运行速度：超快 5G真的太快了
待机时间：新手机 一天妥妥的
其他特色：外形比苹果好看，也比较薄，拍照效果好，京东速度神速"
宝贝终于收到了，早就预定了，1号才付的尾款，这回终于用上华为手机，而且又是新出的款式，华为能制造出这么高品质的手机，真的很了不起，支持华为，支持国产。华为加油！
盼了好长时间终于收到货啦，哈哈颜色是老婆喜欢的外观简约时尚，特别漂亮，好多功能还不会使用，慢慢练习吧。就跟我说，单橙色后盖是皮质磨砂的，手感特别好，不会留下指纹！印运行速度快第1次购买华为手机，感觉超棒！
"外形外观：橙色的素皮背壳，手感很高，不留指纹，大大的刘海屏，整部手机质感很好
屏幕音效：屏幕虽然没有mate30pro的瀑布屏，但屏占比很高，屏幕也比pro大一些，色彩鲜艳，反应灵敏。铃声比原来的手机大，一开始不太适应?
拍照效果：一直都很喜欢华为的拍照效果，后置三个摄像头，夜景表现出色
运行速度：运行流畅，没有卡顿
待机时间：待机时间暂时没有测试
其他特色：40w快充太牛了，感觉半个小时就可以冲一大半电量（具体时间没有仔细测试，总之很快）?"
手机收到了，本来以为银色不好看，谁知道这种银色很特别，很好看，手感很好，外观漂亮，很流畅，华为的第1款5g手机，我终于可以拥有了，好开心哦。
手机外观漂亮，做工精致完美，屏幕音效清晰，拍照效果好，相机功能强大，手机运行速度快，颜值高，待机时间强。配送员配送神速，服务周倒热情。非常满意的一次购物，下次再来本店购买。
外观很漂亮，轻薄，很炫，整体上和mate20长的特别像，像是亲姐妹，非常喜欢，高清屏幕，高清摄像照相，运行很快，内存足够强大，附带一个塑料透明保护壳，附带耳机，一直用华为，一直在京东买手机，非常信赖，京东自营速度贼快，希望能一如既往！
"外形外观：外观真是漂亮，后面的相机看起来很霸气，老公要的橙色的，颜色很正
拍照效果：4000万超感观徕卡影像，超级清楚，自动切换人脸识别拍照
运行速度：运行速度特别快，每个程序都是秒开，没有停顿
待机时间：电池容量大，待机时间长
其他特色：快充效果很棒，一个多小时就充满了"
"外形外观：我觉得这个颜色很好看，满意
屏幕音效：屏幕感觉很不错，触屏也很灵敏
拍照效果：拍出来挺真实的，像素也很好
运行速度：运行速度真的是很666，感觉比我的nova5快，虽然我的nova5Pro也不慢，但是用起来还是能感觉到有一点点区别的
待机时间：昨天拿到手之后50左右的电，到现在还没充电，等用段时间再来评论下待机时间
其他特色：人脸识别解锁真的得夸一夸，夜间没有灯也能打开，我的nova5 Pro夜间是没办法人脸识别解锁的。刚刚我用别的手机拍视频的时候，拿起来隔了个手机也能快速识别开锁"
华为旗舰神机！无论从外观还是内在配置都可以是制作上乘！使用感受也不错，硬件配置也一流！力挺
老手机运行越来越慢，耗电越来越快。选来选去，还是从性价比角度选华为。整个机型大气，全面屏很爽。屏幕流明和亮度以及色彩更清晰逼真。尤其是照相功能何其强大，放大30倍，震撼效果，微距拍摄，直接接触镜头的花被拍的清晰好看。运行速度快，待机时间非常符合预期。很棒的机型，强烈推荐。
"外形外观：外观不错 后置镜头蛮好看的
屏幕音效：还可以吧 没啥感觉
拍照效果：拍照是真的不错 特别清晰
运行速度：运行速度没得说 挺快
待机时间：才买的 这个还没有来的急观察
其他特色：屏幕看着还不错 高清瓶吧好像 这个手机给我媳妇买来拍照录视频用的 媳妇很满意啊"
心心念念5G手机很久了，苹果没有，三星太贵其他国内牌子又不太地道，总有不完美的地方！我媳妇用的P20我用迈特20这不又开始选择迈特30了，熟悉的华为机子的感觉很容易上手，还是5G的，手感好，机子也比较薄比较轻，拍照是真的给力还能30倍变焦，最后给老婆用了！
太喜欢mete30 5G手机了，今天把它收入囊中了，翡冷翠颜色不要太好看?玻璃后盖比素皮版的好看（个人喜好），拍照和视频都很不错，完全能满足日常需求，40瓦超级快充和27瓦无线快充使日常使用完全没有压力，大爱?
"外形外观：比较大气，
屏幕音效：没有特别感受哎！
拍照效果：拍照效果，真心不错！
运行速度：运行速度也比较快！
待机时间：待机时间主要看拿手上玩的时间喽。
其他特色：总的来说，还是比较满意的！也信赖京东自营，这些年的手机基本都在京东购买，没毛病！领完优惠券，感觉比华为商城便宜！"
"外形外观：外观精美，就喜欢这款紫色的
运行速度：反应很快，还是双系统的。
屏幕音效：音质很好，无杂音
拍照效果：拍张图片清晰
待机时间：待机看一下视频一天吧"
"外形外观：外观漂亮，大方
屏幕音效：声音音质很好，音量很大
拍照效果：照相的效果提升不小，效果不错
运行速度：运行速度很快，稳定"
"外形外观：外观好看，漂亮大方。色彩也比较喜欢。
屏幕音效：音响效果感觉很好，不管是玩游戏还是看视频都觉得挺有现场感觉的。
拍照效果：拍照效果很出色，长焦的物体也能拍的很清楚。
运行速度：运行速度很快，玩游戏非常流畅，一点也不卡。玩的很开心。
待机时间：待机时间挺充足的。"
下单时纠结了很久 银白的还是翡翠绿的 最终选了翡翠绿的 外观很好看值得入手 拍照很清晰 换5G果断选了华为 指纹识别的按键设计的很有意思 隔空截图、划屏很炫 运行速度很快 还有给快递小哥一个好评 送货速度超快！
"外形外观：外观设计非常合理也很时尚、看起来也有点气质和商务范
屏幕音效：屏幕分辨率比我的XR高了不是一点两点、我现在都想把XR直接甩了呵呵?。音质方面和xR比就没苹果好了毕竞只有一个扬声器、苹果是双扬声器立体声感更强！但是华为也不错很清透
拍照效果：拍照和拍摄都比苹果XR清楚许多、特别是黑漆漆的夜晚都能拍的清楚
运行速度：运行速度一个字＂快＂
待机时间：待机时间牛
其他特色：网络信号确实是很好、特别是打王者荣耀非常稳定"
"外形外观：外形美观，做工精致细腻，手感很好，期待已久。
屏幕音效：音效悦耳，音质优美。
拍照效果：拍照效果非常好，清晰明亮，微距效果特别好，符合当下个人拍照需求。
运行速度：运行速度非常快，各种App响应迅速，体验感很顺畅
待机时间：待机时间符合个人时间需求，大容量电池，值得推荐
其他特色：物流极快，感谢京东物流小哥。"
"外形外观：好看，手机也没有想象中那么大，女生用也完全ok
屏幕音效：音效特别棒，非常喜欢这个手机的音质
拍照效果：很清晰，还有广角拍摄
运行速度：很快
待机时间：中午收到手机大概有60多的电，一直用到晚上七点半才没电，待机时间蛮长的
其他特色：充电特别快，半个小时就充满了"
11月1日下午支付的，2号上午就到了，使用起来很流畅，以前就买过华为的手机，星河银背后有点渐变紫色的感觉，挺适合女孩子的，自己害怕用不惯曲面屏，就买了30没有买pro。现在用起来不错。争取前5000名评价啊！！！！
外形很拉风的使用感觉畅快，没有划痕之类，运行很快，电池日常刷视频可以两天，拍照厉害，没信号也是不错的，京东自营买的也比较放心，售后不错，发货很快的，为商品买的保险很值得购买，整体都能打到我的要求，整体华为mate30满足我的需要，5g版以后也不需要换了，红外线还是不错的，面部解锁快准
"拍照效果：完美 拍月亮非常清晰！可惜没有支架！特奉上白天大郑州的福塔照片！
其他特色：充电速度那是相当的快！特地跑了一趟专卖店！又购买了车载充电器！华为给我了惊喜！用了一上午成功脱离了苹果圈！设计比较人性化！总之一句话！啥都好！国产牛批！华为牛批！
外形外观：大小顺手！外形时尚！颜色多样化！适合广大人群
屏幕音效：完美无瑕！声音也特别大！并且没有杂音
运行速度：操作异常流畅！
待机时间：待机时间长"
之前一直用三星手机，从S5用到S7总觉得安卓系统就是费电，安装程序还得下市场！自从给媳妇儿买了个mate30后，真是惊艳到我了，屏幕素质，手感，还有系统，每一样都那么吸引我。华为系统优化的真是太棒了！硬件配置也很高，给喜欢拍照的配置了四个功能不同的摄像头！而且直接5G！以后换个套餐直接使用。对于我来说就是快充，不用怕手机没电了，充十分钟百分之五十了。所以过了这么久心心念念的终于下单了，我又买了一个！和媳妇儿同步了！一样的手机。好用，我都买第二个，说明什么，Mate30就是好！
老爸的P10坏了，本想给他买个P30Pro，结果看到5G11.1发售预定。老头心里痒想要5G的，跟他说5G套餐可贵，也还是想要。订好了，然后发给他5G套餐资费，哈哈，果真不舍得。安慰他先用4G套餐，将来会降价的。说说，机器吧。昨天上午交了尾款，没想到就发货了，今天一早就到了，真是超快！外观谈不上惊艳就是屏幕感觉很大，屏显颜色很艳，机器反应速度很快，手机克隆分分钟数据迁移，另外，传说中的leica三摄不同凡响，最心仪的是暗光摄影，燥点不明显，很棒。待机时间应该不弱，毕竟4100mA。估计里面很多高级功能，他也不会用，高兴就好。
"拍照效果：效果特别好，就没有用过这么牛的拍照功能
屏幕音效：屏幕音效选择多
外形外观：外观漂亮，青山黛的果然最好看
运行速度：运行速度杠杠的，不愧麒麟990"
"外形外观：外观没得说，喜欢的，，有范儿。
屏幕音效：屏幕够大够正，声音也很大。原来车载蓝牙要开到很大声音，现在稍微上调一下就可以。
拍照效果：拍照真的是清楚清楚的了，家具上有点灰都能看的清清楚楚的。。。
运行速度：运行速度很快。
待机时间：待机时间很长，一天下来电话挺多，还可以剩下30%的电量。。。"
"外形外观：华为手机真心不错 大屏幕 全面屏 外观漂亮，屏幕也很给力、拍照够用了效果也蛮好 运行速度是很快的 待机时间一天没问题 京东商品质量值得信赖 ，晚上下单次日送达 速度真快，关注华为mate 30 5G手机已经很长时间了。现在迎来了5G时代。速度更快。所以果断出手。屏幕音效很好。拍照效果极佳。运送速度更快。待机时间更长。
其他特色：老妈买的手机，关注很长时间了， 全家都用华为手机，台灯都是华为的"
外形外观很酷，用了这么久手机还是暗黑色系比较适合自己，屏幕分辨率超高看起来是视觉享受，拍照效果也很棒，系统很流畅运行速度很快，待机时间也可以，触屏就可以用指纹打开手机很方便不用经常按键，前置摄像头拍照都很好，就是刘海屏可以稍微让人诟病。
"外形外观：大气又时尚。
屏幕音效：6.62英寸大屏，采用圆角设计无大边框，屏幕占比非常高。音质非常好(?▽?)
拍照效果：专业级拍摄效果，人人能成为摄影大师
运行速度：麒麟990 5G芯片 运行速度流畅。
待机时间：待机时间长，充电速度快！
其他特色：4000万超感光徕卡，4200万毫安电池容量等等都充分满足了人们对手机的所有期待。"
"圆形的后置镜头的设计很有专业相机的感觉，更加凸显出了华为mate30拍照厉害的这一点。后背的颜色配色方案也是很多小伙伴们喜欢的。
有5G的功能很不错，虽说现在5G还没有去年发展起来，价格也比较贵，但是还是抵挡不住用户们对于5G的热爱，更何况，现在够买了5G的手机，两三年也不会因为5G手机遍布市场而去换手机了，相当于就省下了钱。
玩手机吃鸡这一类大型的游戏时，运行中的帧数很稳定，没有卡顿。中度使用4个小时才耗费了20％的电量，而且充电的时候也很快，40w的充电技术也不是吹嘘的。"
"外形外观：全球独一无二的相机造型，一拿出来就知道是mate30，识别率很高！
屏幕音效：音质很好。
拍照效果：拍照效果很好，30倍变焦还是很清晰，夜视效果比较好，画质较真，噪点比其他机少很多。
运行速度：运行很流畅，马上开黑顺畅无比，卡得只剩下4G网络。
待机时间：电池耐用。
华为亲儿子就是很棒！"
"外形外观：磨砂后盖，拒绝指纹。
屏幕音效：听歌看电影声音刚刚的，无杂。
拍照效果：主打的就是拍照，被我肯定了。
运行速度：暂时还没有出现卡顿的现象，麒麟990强过高通855plus，牛批
待机时间：玩游戏基本一天，我用过的手机里，华为电池是最耐用的，特别是玩游戏的时候对比。
其他特色：喜欢你，华为。"
"外形外观：外形不错，颜色比较炫且不那么扎眼，机型大小合适，厚薄也刚好。
拍照效果：拍照相比原先的Nova好太多啦，滚筒摄像头，可爱呢。
活动的时候买的，便宜了不少，而且白条做了无息分期，很合适的时候，跟刚出的P系列，打造的路线略不同，青菜萝卜各有所爱。支持华为，越做越好！fighting～"
买的时候没有买5g的版本，所以说4G的价格很合适，我觉得蛮好的，这个颜色真是骚气啊，紫色蛮好看的，用起来的话，运行很流畅，画质也还不错，之前买过华为的mate 20 pro，这一次买三零，用起来感觉都很合适，经常网购，有时候懒得评价，京东的配送服务绝对一流，送货相当快，快递员态度好，送货上门，希望京东越做越好，提供更好的商品和服务给大家。
等了一天了，终于收到了，迫不及待的拆开来各种撸机了。性能配置外观没的说，完美，华为的值得信赖。拍照也是很满意的，指纹解锁秒快，比我在用的荣耀magic2快多了。电池4000多毫安的我不怎么打游戏，绝对够用。屏幕感觉稍微大了点，现在的手机是屏幕越做越大了??，5G的抢先用起来，心情美美哒！
"外形外观：时尚，手感好！
屏幕音效：屏幕分辩率高，音效好！
拍照效果：相当一部专业相机！
运行速度：相当快，反应灵敏，没用过这么快的！
待机时间：长，一天一充，随便用！
其他特色：当前最好的5G手机，值得购买！"
"外形外观：看见了很漂亮很喜欢。
屏幕音效：看着很清晰。音效也很好。
拍照效果：效果很好，刚试了一下。
运行速度：运行速度很快。
待机时间：现在还不知道今天上午刚买。下午就收到了。
其他特色：一切都非常完美。看着也很大气。玩了一下，感觉速度很快。非常喜欢。京东物流也非常快。服务也很好。"
"外形外观：很精美，识别度很高，大家一看就能看到是mate30。很不错。
屏幕音效：屏幕色彩鲜艳，对比lcd屏幕确实精致很多。
拍照效果：效果没得说，拍照能力，快门，iso，光圈，光角调教得都好。
运行速度：很快，我的mate9都还很流畅。更别说mate30
待机时间：待机时间很长，和预期一样，比苹果耐用很多，解放充电宝。
其他特色：很不错的手机，华为share的功能也很好用，和电脑互联非常方便。9905g处理器，用起来十分舒服，内嵌式的5g芯片，世界第一，4500毫安的电池容量，配合40w快充，可以说日常使用完全不用担心。"
"mate30的外观真的很惊艳，实物比看图片还要漂亮，满意！
屏幕音效：屏幕比我上个手机苹果7不知道好多少倍，感觉不是同一时代的产物。
拍照效果：拍照效果更是刷新了我对手机拍照的效果认知，媲美单反相机。
运行速度：运行流畅，无卡顿。
待机时间：手机刚拿到，待机时间需体验后再说，但肯定比你苹果的续航强！"
"外形外观：HUAWEI真的很厉害，好漂亮的黑色，特别商务
屏幕音效：屏幕特别清楚，音效也好
拍照效果：拍照效果是HUAWEI的亮点，自带美颜
运行速度：运行速度很快，跟ios无差异
待机时间：待机时间等待试验吧，听同事说待机时间挺长的
其他特色：支持大HUAWEI，没毛病。"
"外形外观：大小合适，拿着舒服。
屏幕音效：色彩鲜艳，外放音量大，无杂音。
拍照效果：不用说，好！
运行速度：很快的，也不发热。
待机时间：满足期望，不错。
其他特色：手机轻巧，不重，亮黑外壳显高档。"
"外形外观：没啥瑕疵，很好，大屏幕，原厂膜，赠手机壳，华为一贯的配件
屏幕音效：色彩鲜艳，高清显示屏幕，
拍照效果：拍照还可以，但是感觉不出宣传的那么好，色彩清晰，就是有些渲染的太艳了，
运行速度：暂时没什么问题，运行流畅，系统更新的也很及时，玩游戏，看电影，都很流畅
待机时间：电池没啥说的，一直很稳定，非常耐用"
期盼已久的华为mate30终于到货了！由于618活动，mate30居然断货了，等了三天终于发货了！整体感觉mate30屏幕又大又长，分辨率很高，图像的色彩度很清晰很饱满！手机的运行速度相当的快，真的很顺畅，5g的畅游还没有体验！一直都很喜欢华为的手机，绝对支持国货！
观注很久这款电话了，买回来是当备用机使用的，外观精美，屏幕大气视觉效果很好，拍照效果很棒，功能较多，还没有全部体验，但已经让我很喜欢了，运行速度相当好，很快，玩游戏吃个鸡没有压力，待机中度使用基本是一天一充，大屏手机都这样，强迫症可以无视。
"外形外观：外官很漂亮，颜值高，关注华为手机mate30 5G很久了，果断出手，
屏幕音效：屏幕很清晰，手感非常不错，运行速度较快，待机时间快，"
外观非常漂亮，手感不错??！收到非常满意！达到了我的期待！5G的，还没放卡，等待我的5G新卡到了试试应该更完美啦！！
"外形外观：很好握持，可以适合单手操作了。以前使用的是mate8，单手控不稍便，现在手机更窄易把持。当然mate8的手机同样是很精典的，尤其是纵横比。
屏幕音效：屏幕显示效果很好，很棒哦，成像色艳清靓。
拍照效果：感觉相机反应极快，正在多角度试用中，拍照清晰自然，夜景拍摄也不会差，摄录利器。
运行速度：极度流畅，毕竟是强大的麒麟990芯片，感谢华为！另外华为优化技术做的相当好！赞?
待机时间：4200mAh肯定是没的说！！
其他特色：这次选的是罗兰紫很好看，就是手机套套起来颜色其实不是太重要?机子外包装盒真的好小，没想到?总体试用很好，就是价格比起以往定价略高了！！！"
本来是想618或双十一再换手机的 可惜人算不如天算 手机屏幕摔坏了 念在手机确实已使用多年 那就刚需一下吧 换了这款华为mate30 手机个头挺大的 相机不错 拍照比原来手机好太多了 还送了配件 手机壳手机贴膜都不用单独买 很省心 手机性能很不错 用起来很流畅
"外形外观：讲真的，外形用的不习惯，本来想退，但是不能退了，哈哈哈哈，用了一会儿还是挺好用的，很好
运行速度：运行很快，居然可以wifi和流量一起用，很快啊。
屏幕音效：屏幕很大，我的手捏不住，然后音效没试，在下东西
待机时间：这个也不知道，没有充电，第一次用完了再充吧
拍照效果：拍照效果我不知道哟，还没用，哈哈哈
其他特色：还没有开5g，他下载东西居然流量wifi一起的，非常快，等待下载，哈哈哈，只是用不惯这个，但是很流畅，不知道王者怎么样，到时候追评哦，很好啦，本来打开了看到这个界面想退，但是用了一下，不退了，非常好用，越看越喜欢。哈哈哈哈哈哈，发货速度也很快呀，早上付了尾款，下午就到了，神速啊，然后就在我发这个感想的时候，手机30多个应用更新，下载，就已经下载好了哦。非常快"
"翡翠冷真的很好看，拿在手里大小合适，快充很给力，信号好，流畅度也很好，拍照也可以的。
音质方面外放和用耳机都不算好，指纹解锁识别差，目前的使用感受就是这些。"
用了几天了。速度挺快，充电是超级快的，手机背面是磨砂感觉的，后摄像头拍照自动对焦，超强夜景，耐电。物流也超级快，当天上午下单，北京发货，第二天到郑州，派送，速度挺喜欢。 音效也挺好 nice！
"外形外观：外观设计流畅，镜面设计拿在手里非常圆滑舒服
屏幕音效：屏幕分辨率高，显示图片细腻，屏幕亮度高，颜色靓丽
拍照效果：拍照效果好，暗光下依然非常清晰，莱卡的镜头非常棒
运行速度：内存大，系统和软件运行都非常流畅
待机时间：支持快充，充电时间短，电池容量大，我个人正常使用2天时间剩余电量还有50%左右"
"外形外观：手机外形外观非常好看，拿在手里感觉非常棒?
屏幕音效：屏幕设计好看，非常棒。音效不错，播放音乐好听，非常喜欢?
拍照效果：华为手机的拍照效果不错，照片质量好?
运行速度：运行速度挺快，非常喜欢这款手机?
待机时间：待机时间还可以?
其他特色：非常喜欢华为手机，全家人都在用华为手机?"
"外形外观：之前在曲面屏和直面屏间抉择了很久，最后还是选择了直面屏，感觉还是方方正正的比较合适一个中年男人的审美
屏幕音效：对比原来用的荣耀9，屏幕瞬间大了，感觉很爽
拍照效果：拍照不讲究，日常扫码需求就可，但这个拍照配置还是很棒的
运行速度：g已经非常快了 感觉下一个换机周期要上12了吧
待机时间：轻度使用两天一充 重度使用一天一充
其他特色：支持华为！"
"外形外观：非常好看，看着很大气。
拍照效果：很清晰，不错不错。
运行速度：非常快。
待机时间：还没试，等追评。
屏幕音效：屏幕看着很舒服。
先说下快递，非常快，非常快。
之前想选pro，但是看着曲面屏心里发虚，看网上说的曲面屏很容易碎，所以就选的这款，这款初体验很好。
还要和华为说声抱歉，因为之前因为某种原因连续拒签两次，搞得我也十分不好意思，哈哈。"
"外形外观：屏幕特别大
屏幕音效：色彩艳丽，显示效果棒极了
拍照效果：照相特好
运行速度：允许流程
待机时间：充电待机甩苹果几条街
其他特色：出场带原厂保护膜和手机壳"
漂亮的手机，以前用过s7，感觉还是直面屏好用，体验5G速度，等到了喜欢的mate30，又抢上了喜欢的素皮版，手感非常好，拍照一流，l号付款后等到今下午4点多收到，小激动，希望5G早日全覆盖，期待待机时间超长，一会出去体验5G速度去
给老伴买的，换下了原来的苹果6，手机外观很漂亮，罗兰紫的颜色庄重大气，屏幕细长，比我的Mate20窄点宽点，老伴挺喜欢。性能方面没得说，上网快，拍照功能还没体验。安卓系统比苹果的好用，主要是我比较顺手。缺点是附带的软件和APP太多，老伴让我删掉了大半。
"外形外观：辩识度非常高
其他特色：摄像头和隔空抓取，全网通4G 5G
运行速度：一个字 快
屏幕音效：屏幕可以接受，音效不甚入耳
待机时间：满意，超级快充，半小时充满
拍照效果：这个牛X了"
最近几年家人用的手机都是华为或荣耀系列手机，入手这款华为 HUAWEI Mate 30 5G手机感觉各方面都不错，处理器速度超快，屏幕颜色效果佳，8GB内存+128GB存储足够，原装充电器充电速度快，4000万超感光徕卡影像镜头拍照效果不错，很满意的一次购物！
"外形外观：手机尺寸大，更适合手大的男性使用，当然对喜欢大屏的女性这款手机也很不错
屏幕音效：FHD超高清1080p的6.62OLED大屏幕观看过瘾。音效浑厚给力
拍照效果：4000超感光主摄，加广角、长焦镜头还有3倍光学变焦，平常照相完美
运行速度：最新990处理器，运行很快，流畅。王者全开不卡。刺激战场尝试了开HDR，最高刷新率，游戏体验非常好
待机时间：4200mAh的电池正常（轻度玩游戏，看视频刷网页）随便一天，给力
其他特色：mate305G带NFC、红外功能。可以直接复制门卡，方便平常刷卡；红外可以当空调遥控器使，赞??至于5G功能等办了5G手机卡再做评价"
"外形外观：外观好看，手感不错
屏幕音效：喇叭外放音质好
拍照效果：清晰度高，放大也很清晰
运行速度：快
待机时间：长"
"外形外观：黑色外观较稳重，背面有暗纹不会留下手印，边缘圆润，厚度不大。虽是大屏宽度适合单手握，手感很舒服。
屏幕音效：刘海全面屏，显示细腻颜色艳丽。显示简洁，其他非主要功能隐藏不见了，显示区大能容纳更多内容，可以显示五排图标，固定5个图标，经常使用的APP更方便查找。声音效果非常棒，不失真。
拍照效果：拍照效果一流，像素高就不必说了，背景虚化，长焦，夜景都非常出色，可以产生单反相机的效果，最出色的是慢镜头***功能，加上5G以后可以更多的拍***了。
运行速度：运行速度明显提升，操作更流畅了。跟我的iphone6比屏下指纹解锁无需等待，几乎每次都识别成功，用地铁支付软件再也不用高峰期在闸机口等半天等待二维码出现了。"
"外形外观：外形超棒，漂亮
屏幕音效：屏幕超清，高清大屏
拍照效果：拍照超清楚，三个徕卡摄像头，
运行速度：运行8G内存，超级快
待机时间：待机华为也可以，一天不是问题，比苹果好
其他特色：充电超快，超级快充"
年前入手的，刚刚才来评论。之前用的是&ldquo;水果手机&rdquo;和华为mate8，所以对新机上手非常快，页面操作、快捷方式都很方便。系统的流畅度比我预想的要好一些，比较喜欢的是可以直接对视频进行裁剪的功能。拍照功能好也还好，只不过自带美颜效果太强，缺乏真实感！继续体验，稍后再作追评。
"外形外观：华为这一次果然没有让我失望
屏幕音效：棒棒的
拍照效果：非常好，素质高
运行速度：飞快
待机时间：相当长，不玩游戏只正常使用，估计两天一充
其他特色：翡冷翠很好看，手感也好，推荐"
"相当不赖啊，大爱华为。许多人说它的配置非常精细，很难挑出瑕疵来，使用的是麒麟990芯片，有NSA和SA双模组网，还有就是方舟编译器，超级文件系统等多种技术的支持，流畅度现在已经达到了IOS系统的水准。外观方面非常高大上，比较符合现在商务人士们的审美，内置4000毫安大电池，还支持40W快充，在重度使用的情况下，手机也可以迅速满血，而除了这些之外，拍照也是这款手机的一大强项。这款手机的拍照体验也非常高，它采用的是徕卡镜头，这种镜头的成本相对来说算是比较高的，但在成本高的前提下，成像质量也比其他品牌手机的主流旗舰要强上许多，并且还支持多种拍照功能，有着很大的可玩性。
总之呢，就是爱咱华为，啥都买华为的，哈哈哈哈哈哈，疯狂打Call"
今天早上下的单，买之前问了好几个朋友都在用这款，口碑在这里就毅然决定。下午送过来了，拿到手上确实感觉很不错，以前用苹果的，今后一定支持国货，给商家和自己点个大大的赞。
喜欢它的大光圈，颜色过度的很好，外观颜值不用说，屏幕很亮眼，音效很舒适，拍照自带美颜功能，像素也很高，刷网速度够高，待机时间长，屏幕分辨率高，用起来给人总体感觉很好，拿出去高端大气上档次，自己买了一个，打算给老婆也入手一个。
"华为256G mate30 5G！优点手机运行很快，拍照第一梯队，关于省电，大家可以网上搜***该关的关掉，设置好之后电量更耐用了！闪光灯有两个，中间断开属于正常现象，特意跑去实体店看pro和30都是这样的！
外形外观：过得奥利奥辨识度非常高
屏幕音效：虽然单喇叭但觉得挺好，屏幕看电影也不错，清晰度高的电影会满屏，赞
拍照效果：第一梯队
运行速度：快得一批
待机时间：设置好之后待机较强好多
其他特色：华为特色就是信号及网络方面非常好，打开wifi和数据流量一起不会断流，赞！5G牛"
"外形外观：大气漂亮
屏幕音效：音效没的说，自带低音炮的感觉，声音纯正，耳机音效超震撼，喜欢
拍照效果：拍照效果堪比数码相机，夜间拍照效果清晰
运行速度：运行速度超快，我用过很多品牌的手机，和华为没办法比
待机时间：待机状态也挺好，基本两天充一次电，总体来说还算满意
其他特色：好多黑科技，只有自己体验白知道"
朋友很高兴的说华为mate30有活动哦，本来一直关注犹豫之中，于是赶紧查看了一下，没有太多考虑直接下单。跟进货单，发货很快，快递很给力，第二天货就到，快递小哥很仔细认真，服务态度很好，货物外包装完好无变形接收，货品包装完好结实，值得表扬。因为之前就是用华为的手机，所以对新机子使用还是比较容易上手，考虑新5g机型，就不使用传送数据，保留原装预留软件，根据需要优化下载，选择黑色机款，感觉很不错，厚薄适中，手感很好，单手能很好操作，轻松方便灵活，轻轻一碰一滑就能实现操作，感应灵敏，运行速度很速，没有丝毫顿挫感，设计得很人性化。屏幕音效很好，用来看影片，感觉像看现场宽银幕那样，音响效果传送清晰，震撼，真实。原机50%电力，中午一直连续使用到晚上，才几乎耗尽，估计全满电力的情况，在日常通话和其它一些方面使用，应该可以完全用一天或两天没问题，真心觉得还是比较耐用的。让人感觉大亮的是，拍照竟然30倍变…
"外形外观：银色其实也挺好看的，反射不同光的效果感觉很不错
拍照效果：第一时间试了夜景，对比我的小米mix2简直是质的飞跃，很好很强大
暂时先体验了这两项，以后再来补评"
